# Supplementary material for: Identification and validation of a novel cuproptosis-related lncRNA signature for prognosis and immunotherapy of head and neck squamous cell carcinoma
Source: Front Cell Dev Biol. 2022 Nov 17;10:968590. doi: 10.3389/fcell.2022.968590 (PMC9712781; doi:10.3389/fcell.2022.968590)
Supplement: Supplementary file 1 [file Table1.XLS]

## Sheet: Supplementary Table 1
NFE2L2
NLRP3
ATP7B
ATP7A
SLC31A1
FDX1
LIAS
LIPT1
LIPT2
DLD
DLAT
PDHA1
PDHB
MTF1
GLS
CDKN2A
DBT
GCSH
DLST
