# Supplementary material for: Identification and validation of a novel cuproptosis-related lncRNA signature for prognosis and immunotherapy of head and neck squamous cell carcinoma
Source: Front Cell Dev Biol. 2022 Nov 17;10:968590. doi: 10.3389/fcell.2022.968590 (PMC9712781; doi:10.3389/fcell.2022.968590)
Supplement: Supplementary file 2 [file Table4.XLS]

## Sheet: KEGG
ID	Description	GeneRatio	BgRatio	pvalue	p.adjust	qvalue	geneID	Count
hsa04979	Cholesterol metabolism	6/116	50/8142	7.00164e-05	0.0150535	0.0137822	APOA2/SOAT2/APOH/APOC3/APOA1/APOB	6
hsa04610	Complement and coagulation cascades	7/116	85/8142	0.000196046	0.021075	0.0192951	C7/PROC/FGG/F2/SERPINF2/F7/FGB	7
hsa03320	PPAR signaling pathway	6/116	75/8142	0.000664635	0.0476322	0.0436094	OLR1/APOA2/APOC3/FABP4/APOA1/ADIPOQ	6
