# Supplementary material for: Identification and validation of a novel cuproptosis-related lncRNA signature for prognosis and immunotherapy of head and neck squamous cell carcinoma
Source: Front Cell Dev Biol. 2022 Nov 17;10:968590. doi: 10.3389/fcell.2022.968590 (PMC9712781; doi:10.3389/fcell.2022.968590)
Supplement: Supplementary file 3 [file Table3.XLS]

## Sheet: GO
ONTOLOGY	ID	Description	GeneRatio	BgRatio	pvalue	p.adjust	qvalue	geneID	Count
BP	GO:0001503	ossification	23/227	408/18723	1.04612e-09	3.40512e-06	2.44241e-06	DKK1/SFRP2/CYP24A1/ALOX15/TMEM119/TAC1/PTH1R/GPC3/IGF1/WNT10B/TNN/IGF2/COMP/NOG/MYOC/IL6/MGP/SFRP1/DLX5/OMD/CTHRC1/COL2A1/NPPC	23
BP	GO:0030178	negative regulation of Wnt signaling pathway	14/227	170/18723	2.08389e-08	3.39154e-05	2.43267e-05	DKK1/SFRP2/SHISA2/WIF1/APCDD1L/SFRP4/GPC3/TNN/NOG/IGFBP1/CDH2/SFRP1/CTHRC1/IGFBP6	14
BP	GO:0023061	signal release	22/227	463/18723	5.36538e-08	3.66993e-05	2.63235e-05	VIP/ADCY1/RETN/CARTPT/UNC13A/RBP4/TAC1/NRXN2/SYT4/FGG/POMC/GRP/SCT/AGTR1/IL6/PTPRN/SFRP1/GDNF/SNCAIP/ADIPOQ/FGB/SNAP25	22
BP	GO:0034368	protein-lipid complex remodeling	7/227	30/18723	5.63737e-08	3.66993e-05	2.63235e-05	APOA2/PLA2G5/AGTR1/APOC3/APOA1/APOB/MPO	7
BP	GO:0034369	plasma lipoprotein particle remodeling	7/227	30/18723	5.63737e-08	3.66993e-05	2.63235e-05	APOA2/PLA2G5/AGTR1/APOC3/APOA1/APOB/MPO	7
BP	GO:0071827	plasma lipoprotein particle organization	8/227	46/18723	7.2432e-08	3.92944e-05	2.81849e-05	APOA2/PLA2G5/SOAT2/AGTR1/APOC3/APOA1/APOB/MPO	8
BP	GO:0034367	protein-containing complex remodeling	7/227	32/18723	9.13025e-08	4.24556e-05	3.04525e-05	APOA2/PLA2G5/AGTR1/APOC3/APOA1/APOB/MPO	7
BP	GO:0071347	cellular response to interleukin-1	11/227	113/18723	1.28374e-07	4.65295e-05	3.33745e-05	CCL26/CCL3L3/CCL19/FGG/ANKRD1/CCL7/PTGIS/IL6/CCL21/SFRP1/FGB	11
BP	GO:0001649	osteoblast differentiation	15/227	229/18723	1.36892e-07	4.65295e-05	3.33745e-05	SFRP2/CYP24A1/TMEM119/PTH1R/IGF1/WNT10B/TNN/IGF2/NOG/MYOC/IL6/SFRP1/DLX5/CTHRC1/NPPC	15
BP	GO:0071825	protein-lipid complex subunit organization	8/227	50/18723	1.42948e-07	4.65295e-05	3.33745e-05	APOA2/PLA2G5/SOAT2/AGTR1/APOC3/APOA1/APOB/MPO	8
BP	GO:0009914	hormone transport	17/227	306/18723	2.12643e-07	6.29229e-05	4.51331e-05	VIP/RETN/CARTPT/TTR/RBP4/TAC1/FGG/POMC/GRP/SCT/AGTR1/IL6/PTPRN/SFRP1/ADIPOQ/FGB/SNAP25	17
BP	GO:0050673	epithelial cell proliferation	20/227	437/18723	4.04172e-07	0.000109632	7.86363e-05	VIP/SFRP2/CCL26/NGFR/SERPINF1/GPC3/IGF1/WNT10B/APOH/IGF2/NOG/AGTR1/IL6/PTPRN/SCG2/COL8A1/APOA1/SFRP1/DLX5/THBS4	20
BP	GO:0048705	skeletal system morphogenesis	14/227	220/18723	5.13069e-07	0.000128465	9.21447e-05	SFRP2/PAPPA2/TMEM119/SFRP4/NKX3-2/HOXD10/WNT10B/COMP/NOG/MGP/SFRP1/DLX5/COL2A1/NPPC	14
BP	GO:0030111	regulation of Wnt signaling pathway	17/227	328/18723	5.64268e-07	0.000131192	9.41012e-05	DKK1/SFRP2/SHISA2/WIF1/APCDD1L/RSPO4/SFRP4/GPC3/WNT10B/TNN/NOG/IGFBP1/CDH2/SFRP1/DLX5/CTHRC1/IGFBP6	17
BP	GO:0046879	hormone secretion	16/227	295/18723	6.73277e-07	0.000146101	0.000104795	VIP/RETN/CARTPT/RBP4/TAC1/FGG/POMC/GRP/SCT/AGTR1/IL6/PTPRN/SFRP1/ADIPOQ/FGB/SNAP25	16
BP	GO:0097006	regulation of plasma lipoprotein particle levels	9/227	85/18723	8.94364e-07	0.000173558	0.000124489	APOA2/PLA2G5/SOAT2/AGTR1/APOC3/APOA1/APOB/ADIPOQ/MPO	9
BP	GO:0090090	negative regulation of canonical Wnt signaling pathway	11/227	137/18723	9.06445e-07	0.000173558	0.000124489	DKK1/SFRP2/SFRP4/GPC3/TNN/NOG/IGFBP1/CDH2/SFRP1/CTHRC1/IGFBP6	11
BP	GO:0034374	low-density lipoprotein particle remodeling	5/227	16/18723	9.82005e-07	0.000177579	0.000127374	APOA2/PLA2G5/AGTR1/APOB/MPO	5
BP	GO:0048736	appendage development	12/227	172/18723	1.29597e-06	0.000210919	0.000151287	DKK1/SFRP2/RSPO4/HOXD10/GPC3/MEOX2/SALL4/COMP/NOG/DLX5/COL2A1/HOXD13	12
BP	GO:0060173	limb development	12/227	172/18723	1.29597e-06	0.000210919	0.000151287	DKK1/SFRP2/RSPO4/HOXD10/GPC3/MEOX2/SALL4/COMP/NOG/DLX5/COL2A1/HOXD13	12
BP	GO:0070555	response to interleukin-1	11/227	143/18723	1.38745e-06	0.000215054	0.000154253	CCL26/CCL3L3/CCL19/FGG/ANKRD1/CCL7/PTGIS/IL6/CCL21/SFRP1/FGB	11
BP	GO:1900046	regulation of hemostasis	8/227	68/18723	1.63192e-06	0.000235431	0.000168869	PROC/FGG/F2/APOH/COMP/SERPINF2/F7/FGB	8
BP	GO:0045785	positive regulation of cell adhesion	19/227	437/18723	1.70845e-06	0.000235431	0.000168869	SFRP2/AZU1/ALOX15/ELANE/CCL19/FGG/EFNB3/IGF1/IGF2/MYOC/SERPINF2/IL6/CCL21/COL8A1/APOA1/SFRP1/FGB/COL26A1/HLA-G	19
BP	GO:0043410	positive regulation of MAPK cascade	20/227	480/18723	1.73589e-06	0.000235431	0.000168869	DKK1/CCL26/CCL3L3/PLA2G5/CARTPT/ALOX15/ELANE/THPO/ADRA1B/CCL19/FGG/IGF1/CCL7/IGF2/SERPINF2/IL6/CCL21/CDH2/FGB/IGFBP6	20
BP	GO:0046851	negative regulation of bone remodeling	5/227	18/18723	1.88846e-06	0.000245877	0.000176362	CARTPT/TMEM119/HAMP/IL6/SFRP1	5
BP	GO:0015850	organic hydroxy compound transport	15/227	284/18723	2.10651e-06	0.000250015	0.00017933	VIP/APOA2/CARTPT/RBP4/TAC1/SYT4/SOAT2/POMC/AGTR1/APOC3/SLC29A4/APOA1/APOB/GDNF/ADIPOQ	15
BP	GO:0016055	Wnt signaling pathway	19/227	444/18723	2.15759e-06	0.000250015	0.00017933	DKK1/SFRP2/SHISA2/WIF1/APCDD1L/RSPO4/SFRP4/GPC3/WNT10B/TNN/CPE/NOG/MYOC/IGFBP1/CDH2/SFRP1/DLX5/CTHRC1/IGFBP6	19
BP	GO:0046883	regulation of hormone secretion	14/227	249/18723	2.24104e-06	0.000250015	0.00017933	RETN/CARTPT/RBP4/TAC1/FGG/POMC/GRP/SCT/AGTR1/IL6/SFRP1/ADIPOQ/FGB/SNAP25	14
BP	GO:1900047	negative regulation of hemostasis	7/227	50/18723	2.25113e-06	0.000250015	0.00017933	PROC/FGG/F2/APOH/COMP/SERPINF2/FGB	7
BP	GO:0198738	cell-cell signaling by wnt	19/227	446/18723	2.30429e-06	0.000250015	0.00017933	DKK1/SFRP2/SHISA2/WIF1/APCDD1L/RSPO4/SFRP4/GPC3/WNT10B/TNN/CPE/NOG/MYOC/IGFBP1/CDH2/SFRP1/DLX5/CTHRC1/IGFBP6	19
BP	GO:0034104	negative regulation of tissue remodeling	5/227	20/18723	3.35022e-06	0.000351773	0.000252318	CARTPT/TMEM119/HAMP/IL6/SFRP1	5
BP	GO:0051216	cartilage development	12/227	190/18723	3.67078e-06	0.000373387	0.000267822	SFRP2/PTH1R/NKX3-2/EFEMP1/WNT10B/COMP/EPYC/NOG/MGP/CYTL1/COL2A1/NPPC	12
BP	GO:0072378	blood coagulation, fibrin clot formation	4/227	10/18723	4.17341e-06	0.00041165	0.000295267	FBLN1/FGG/APOH/FGB	4
BP	GO:0050678	regulation of epithelial cell proliferation	17/227	381/18723	4.33576e-06	0.000414356	0.000297208	VIP/SFRP2/CCL26/NGFR/SERPINF1/GPC3/IGF1/WNT10B/APOH/IGF2/NOG/AGTR1/PTPRN/SCG2/SFRP1/DLX5/THBS4	17
BP	GO:0061564	axon development	19/227	467/18723	4.49085e-06	0.000414356	0.000297208	RND2/RELN/ADCY1/NGF/NGFR/UCHL1/APOD/EFNB3/DCLK1/LAMA1/TNN/NOG/GAP43/CDH2/CRTAC1/APOA1/DLX5/GDNF/NEFH	19
BP	GO:0045667	regulation of osteoblast differentiation	10/227	132/18723	4.83639e-06	0.000414356	0.000297208	SFRP2/TMEM119/IGF1/WNT10B/TNN/NOG/IL6/SFRP1/CTHRC1/NPPC	10
BP	GO:0007200	phospholipase C-activating G protein-coupled receptor signaling pathway	9/227	104/18723	4.89062e-06	0.000414356	0.000297208	VIP/TACR1/GNG13/PTH1R/NPR3/ADRA1B/F2/GRP/AGTR1	9
BP	GO:0022600	digestive system process	9/227	104/18723	4.89062e-06	0.000414356	0.000297208	APOA2/HAMP/RBP4/TAC1/NPR3/SOAT2/SCT/APOA1/MUC6	9
BP	GO:0032103	positive regulation of response to external stimulus	18/227	427/18723	4.96464e-06	0.000414356	0.000297208	CCL26/PLA2G5/AZU1/TAC1/CCL19/CCL7/FCN1/F2/APOH/AGTR1/FABP4/SERPINF2/IL6/F7/SCG2/CCL21/THBS4/HLA-G	18
BP	GO:0002062	chondrocyte differentiation	9/227	106/18723	5.72429e-06	0.000454453	0.000325968	SFRP2/PTH1R/NKX3-2/EFEMP1/WNT10B/COMP/CYTL1/COL2A1/NPPC	9
BP	GO:0007218	neuropeptide signaling pathway	9/227	106/18723	5.72429e-06	0.000454453	0.000325968	CARTPT/PCSK1N/TAC1/NTS/NPY1R/POMC/GRP/CPE/ECEL1	9
BP	GO:0070944	neutrophil-mediated killing of bacterium	4/227	11/18723	6.49584e-06	0.000503428	0.000361097	AZU1/ELANE/F2/CTSG	4
BP	GO:0006869	lipid transport	17/227	398/18723	7.71287e-06	0.000583846	0.00041878	APOA2/RETN/PLA2G5/PLA2G2D/RBP4/APOD/TAC1/SOAT2/POMC/APOH/AGTR1/APOC3/FABP4/XKR7/APOA1/APOB/ADIPOQ	17
BP	GO:0060348	bone development	12/227	205/18723	8.00011e-06	0.000591827	0.000424504	SFRP2/PAPPA2/TMEM119/SFRP4/THPO/IGF1/COMP/EPYC/MYOC/DLX5/COL2A1/NPPC	12
BP	GO:0002526	acute inflammatory response	9/227	112/18723	8.99486e-06	0.000650628	0.000466681	APOA2/ELANE/PLA2G2D/HAMP/TAC1/F2/SERPINF2/IL6/HP	9
BP	GO:0010876	lipid localization	18/227	448/18723	9.57463e-06	0.000654468	0.000469435	APOA2/RETN/PLA2G5/PLA2G2D/RBP4/APOD/TAC1/SOAT2/POMC/APOH/AGTR1/APOC3/FABP4/IL6/XKR7/APOA1/APOB/ADIPOQ	18
BP	GO:0070943	neutrophil-mediated killing of symbiont cell	4/227	12/18723	9.65114e-06	0.000654468	0.000469435	AZU1/ELANE/F2/CTSG	4
BP	GO:0072376	protein activation cascade	4/227	12/18723	9.65114e-06	0.000654468	0.000469435	FBLN1/FGG/APOH/FGB	4
BP	GO:0042730	fibrinolysis	5/227	25/18723	1.09267e-05	0.000725847	0.000520634	FGG/F2/APOH/SERPINF2/FGB	5
BP	GO:0070371	ERK1 and ERK2 cascade	15/227	330/18723	1.29217e-05	0.000809549	0.000580671	CCL26/CCL3L3/PLA2G5/FBLN1/ALOX15/THPO/CCL19/FGG/IGF1/CCL7/TF/SERPINF2/CCL21/ADIPOQ/FGB	15
BP	GO:0061448	connective tissue development	13/227	252/18723	1.31149e-05	0.000809549	0.000580671	EBF2/SFRP2/PTH1R/NKX3-2/EFEMP1/WNT10B/COMP/EPYC/NOG/MGP/CYTL1/COL2A1/NPPC	13
BP	GO:0034114	regulation of heterotypic cell-cell adhesion	5/227	26/18723	1.33953e-05	0.000809549	0.000580671	ALOX15/FGG/APOA1/ADIPOQ/FGB	5
BP	GO:2000050	regulation of non-canonical Wnt signaling pathway	5/227	26/18723	1.33953e-05	0.000809549	0.000580671	DKK1/SFRP2/SFRP4/GPC3/SFRP1	5
BP	GO:0046849	bone remodeling	8/227	90/18723	1.36168e-05	0.000809549	0.000580671	CARTPT/TMEM119/HAMP/PTH1R/TF/IL6/SFRP1/CTHRC1	8
BP	GO:0060828	regulation of canonical Wnt signaling pathway	13/227	253/18723	1.3679e-05	0.000809549	0.000580671	DKK1/SFRP2/SFRP4/GPC3/WNT10B/TNN/NOG/IGFBP1/CDH2/SFRP1/DLX5/CTHRC1/IGFBP6	13
BP	GO:0070374	positive regulation of ERK1 and ERK2 cascade	12/227	217/18723	1.42003e-05	0.000825393	0.000592035	CCL26/CCL3L3/PLA2G5/ALOX15/THPO/CCL19/FGG/IGF1/CCL7/SERPINF2/CCL21/FGB	12
BP	GO:0030282	bone mineralization	9/227	119/18723	1.4716e-05	0.000835729	0.000599449	ALOX15/TMEM119/PTH1R/GPC3/IGF1/WNT10B/COMP/MGP/OMD	9
BP	GO:0030193	regulation of blood coagulation	7/227	66/18723	1.48916e-05	0.000835729	0.000599449	PROC/FGG/F2/APOH/SERPINF2/F7/FGB	7
BP	GO:0033688	regulation of osteoblast proliferation	5/227	27/18723	1.6278e-05	0.000883083	0.000633415	TMEM119/NPR3/TNN/SFRP1/CTHRC1	5
BP	GO:0034377	plasma lipoprotein particle assembly	5/227	27/18723	1.6278e-05	0.000883083	0.000633415	APOA2/SOAT2/APOC3/APOA1/APOB	5
BP	GO:0051346	negative regulation of hydrolase activity	16/227	379/18723	1.65882e-05	0.000885159	0.000634904	APOA2/SFRP2/NGF/CST6/PI16/PCSK1N/SERPINF1/TFPI2/PI15/CST2/GPC3/CST1/APOC3/SERPINF2/APOA1/CST4	16
BP	GO:0060349	bone morphogenesis	8/227	93/18723	1.73419e-05	0.000910449	0.000653044	SFRP2/PAPPA2/TMEM119/SFRP4/COMP/DLX5/COL2A1/NPPC	8
BP	GO:0070942	neutrophil mediated cytotoxicity	4/227	14/18723	1.91476e-05	0.000976567	0.000700469	AZU1/ELANE/F2/CTSG	4
BP	GO:0010811	positive regulation of cell-substrate adhesion	9/227	123/18723	1.92013e-05	0.000976567	0.000700469	ALOX15/FGG/MYOC/CCL21/COL8A1/APOA1/SFRP1/FGB/COL26A1	9
BP	GO:0010466	negative regulation of peptidase activity	13/227	262/18723	1.97966e-05	0.000986605	0.000707669	SFRP2/NGF/CST6/PI16/PCSK1N/SERPINF1/TFPI2/PI15/CST2/GPC3/CST1/SERPINF2/CST4	13
BP	GO:0045669	positive regulation of osteoblast differentiation	7/227	69/18723	2.00049e-05	0.000986605	0.000707669	SFRP2/TMEM119/IGF1/WNT10B/IL6/CTHRC1/NPPC	7
BP	GO:0016485	protein processing	12/227	225/18723	2.03699e-05	0.000989612	0.000709826	PCSK1/PCSK1N/FGG/APOH/COMP/CPE/SERPINF2/F7/HP/FGB/CTSG/ECEL1	12
BP	GO:0050818	regulation of coagulation	7/227	71/18723	2.41582e-05	0.00114396	0.000820534	PROC/FGG/F2/APOH/SERPINF2/F7/FGB	7
BP	GO:0071356	cellular response to tumor necrosis factor	12/227	229/18723	2.42498e-05	0.00114396	0.000820534	CCL26/CCL3L3/HAMP/CCL19/ANKRD1/CCL7/FABP4/CCL21/APOA1/SFRP1/APOB/ADIPOQ	12
BP	GO:0016049	cell growth	18/227	482/18723	2.54529e-05	0.00118356	0.000848939	RND2/SFRP2/NGF/PI16/UNC13A/PAPPA2/HAMP/SYT4/GNG4/IGF1/DCLK1/F2/TNN/PTCH2/AGTR1/IGFBP1/SFRP1/RGS4	18
BP	GO:0070372	regulation of ERK1 and ERK2 cascade	14/227	309/18723	2.61316e-05	0.00119743	0.000858887	CCL26/CCL3L3/PLA2G5/FBLN1/ALOX15/THPO/CCL19/FGG/IGF1/CCL7/SERPINF2/CCL21/ADIPOQ/FGB	14
BP	GO:0035567	non-canonical Wnt signaling pathway	7/227	72/18723	2.64869e-05	0.00119743	0.000858887	DKK1/SFRP2/SFRP4/GPC3/MYOC/SFRP1/CTHRC1	7
BP	GO:0030195	negative regulation of blood coagulation	6/227	49/18723	2.68951e-05	0.00119923	0.000860177	PROC/FGG/F2/APOH/SERPINF2/FGB	6
BP	GO:0060249	anatomical structure homeostasis	14/227	314/18723	3.11694e-05	0.00137103	0.00098341	CALB2/CARTPT/TMEM119/HAMP/NELL2/RBP4/PTH1R/TF/IL6/CYTL1/CST4/SCGN/MUC6/COL2A1	14
BP	GO:0065005	protein-lipid complex assembly	5/227	31/18723	3.29332e-05	0.00142535	0.00102237	APOA2/SOAT2/APOC3/APOA1/APOB	5
BP	GO:0046850	regulation of bone remodeling	6/227	51/18723	3.39454e-05	0.00142535	0.00102237	CARTPT/TMEM119/HAMP/TF/IL6/SFRP1	6
BP	GO:0045779	negative regulation of bone resorption	4/227	16/18723	3.4156e-05	0.00142535	0.00102237	CARTPT/TMEM119/HAMP/IL6	4
BP	GO:2000095	regulation of Wnt signaling pathway, planar cell polarity pathway	4/227	16/18723	3.4156e-05	0.00142535	0.00102237	DKK1/SFRP2/GPC3/SFRP1	4
BP	GO:0022407	regulation of cell-cell adhesion	17/227	448/18723	3.51365e-05	0.00144771	0.00103841	TENM3/ALOX15/ELANE/PLA2G2D/LGALS9C/CCL19/FGG/EFNB3/IGF1/IGF2/SERPINF2/IL6/CCL21/APOA1/ADIPOQ/FGB/HLA-G	17
BP	GO:0030307	positive regulation of cell growth	10/227	166/18723	3.59904e-05	0.00146436	0.00105035	RND2/SFRP2/NGF/UNC13A/HAMP/SYT4/IGF1/F2/IGFBP1/SFRP1	10
BP	GO:0033687	osteoblast proliferation	5/227	32/18723	3.86487e-05	0.0015531	0.00111401	TMEM119/NPR3/TNN/SFRP1/CTHRC1	5
BP	GO:0021700	developmental maturation	13/227	280/18723	3.95555e-05	0.00157016	0.00112624	RELN/PALM/UNC13A/PTH1R/SYT4/CCL19/FGG/IGF1/WNT10B/MYOC/PTPRN/CCL21/NPPC	13
BP	GO:0034381	plasma lipoprotein particle clearance	6/227	53/18723	4.24072e-05	0.00162996	0.00116913	APOA2/SOAT2/APOC3/APOA1/APOB/ADIPOQ	6
BP	GO:0050819	negative regulation of coagulation	6/227	53/18723	4.24072e-05	0.00162996	0.00116913	PROC/FGG/F2/APOH/SERPINF2/FGB	6
BP	GO:1903532	positive regulation of secretion by cell	13/227	282/18723	4.25642e-05	0.00162996	0.00116913	VIP/RETN/CARTPT/RBP4/TAC1/SYT4/FGG/ANKRD1/IGF1/GRP/SCT/GDNF/FGB	13
BP	GO:0046620	regulation of organ growth	8/227	106/18723	4.48802e-05	0.0016895	0.00121184	MAEL/PI16/HAMP/RBP4/IGF1/IGF2/NOG/RGS4	8
BP	GO:0007586	digestion	9/227	137/18723	4.51571e-05	0.0016895	0.00121184	APOA2/HAMP/RBP4/TAC1/NPR3/SOAT2/SCT/APOA1/MUC6	9
BP	GO:0050679	positive regulation of epithelial cell proliferation	11/227	207/18723	4.66851e-05	0.00172682	0.00123861	VIP/CCL26/IGF1/IGF2/NOG/AGTR1/PTPRN/SCG2/SFRP1/DLX5/THBS4	11
BP	GO:0001558	regulation of cell growth	16/227	414/18723	4.82107e-05	0.00176321	0.00126471	RND2/SFRP2/NGF/PI16/UNC13A/PAPPA2/HAMP/SYT4/GNG4/IGF1/F2/PTCH2/AGTR1/IGFBP1/SFRP1/RGS4	16
BP	GO:0002446	neutrophil mediated immunity	5/227	34/18723	5.23604e-05	0.00188829	0.00135443	AZU1/ELANE/F2/IL6/CTSG	5
BP	GO:0033002	muscle cell proliferation	12/227	248/18723	5.27908e-05	0.00188829	0.00135443	VIP/OGN/ELANE/RBP4/APOD/NPR3/IGF1/NOG/SERPINF2/IL6/ADIPOQ/NPPC	12
BP	GO:0048638	regulation of developmental growth	14/227	330/18723	5.34791e-05	0.00189108	0.00135643	RND2/MAEL/FOXS1/NGF/PI16/UNC13A/HAMP/RBP4/SYT4/IGF1/IGF2/NOG/RGS4/NPPC	14
BP	GO:0007409	axonogenesis	16/227	418/18723	5.40308e-05	0.00189108	0.00135643	RND2/RELN/ADCY1/NGF/NGFR/UCHL1/EFNB3/DCLK1/LAMA1/TNN/NOG/GAP43/CDH2/DLX5/GDNF/NEFH	16
BP	GO:0034433	steroid esterification	4/227	18/18723	5.63426e-05	0.00189771	0.00136119	APOA2/SOAT2/AGTR1/APOA1	4
BP	GO:0034434	sterol esterification	4/227	18/18723	5.63426e-05	0.00189771	0.00136119	APOA2/SOAT2/AGTR1/APOA1	4
BP	GO:0034435	cholesterol esterification	4/227	18/18723	5.63426e-05	0.00189771	0.00136119	APOA2/SOAT2/AGTR1/APOA1	4
BP	GO:0050921	positive regulation of chemotaxis	9/227	141/18723	5.65525e-05	0.00189771	0.00136119	CCL26/AZU1/CCL19/CCL7/IL6/F7/SCG2/CCL21/THBS4	9
BP	GO:0001505	regulation of neurotransmitter levels	11/227	213/18723	6.04699e-05	0.00200846	0.00144062	ADCY1/UNC13A/BCHE/NRXN2/SYT4/MOXD1/SLC29A4/PAH/GDNF/SNCAIP/SNAP25	11
BP	GO:0050878	regulation of body fluid levels	15/227	379/18723	6.37563e-05	0.00208204	0.0014934	VIP/FBLN1/TFPI2/TAC1/PROC/NPR3/FGG/F2/APOH/COMP/SCT/SERPINF2/IL6/F7/FGB	15
BP	GO:0034612	response to tumor necrosis factor	12/227	253/18723	6.39645e-05	0.00208204	0.0014934	CCL26/CCL3L3/HAMP/CCL19/ANKRD1/CCL7/FABP4/CCL21/APOA1/SFRP1/APOB/ADIPOQ	12
BP	GO:0035265	organ growth	10/227	178/18723	6.49822e-05	0.00209423	0.00150214	MAEL/PI16/HAMP/RBP4/IGF1/IGF2/COMP/NOG/RGS4/NPPC	10
BP	GO:0048245	eosinophil chemotaxis	4/227	19/18723	7.06905e-05	0.00221609	0.00158955	CCL26/CCL7/SCG2/CCL21	4
BP	GO:2000831	regulation of steroid hormone secretion	4/227	19/18723	7.06905e-05	0.00221609	0.00158955	RETN/TAC1/POMC/AGTR1	4
BP	GO:0048660	regulation of smooth muscle cell proliferation	10/227	180/18723	7.13614e-05	0.00221609	0.00158955	VIP/OGN/ELANE/APOD/NPR3/IGF1/SERPINF2/IL6/ADIPOQ/NPPC	10
BP	GO:0007596	blood coagulation	11/227	217/18723	7.14869e-05	0.00221609	0.00158955	FBLN1/TFPI2/PROC/FGG/F2/APOH/COMP/SERPINF2/IL6/F7/FGB	11
BP	GO:1905952	regulation of lipid localization	10/227	181/18723	7.47456e-05	0.00229525	0.00164633	APOA2/RETN/TAC1/POMC/AGTR1/APOC3/IL6/APOA1/APOB/ADIPOQ	10
BP	GO:0045927	positive regulation of growth	12/227	259/18723	8.00202e-05	0.00241406	0.00173155	RND2/FOXS1/SFRP2/NGF/UNC13A/HAMP/SYT4/IGF1/F2/IGF2/IGFBP1/SFRP1	12
BP	GO:0030278	regulation of ossification	8/227	115/18723	8.01926e-05	0.00241406	0.00173155	DKK1/TMEM119/TAC1/WNT10B/COMP/MGP/SFRP1/OMD	8
BP	GO:0097529	myeloid leukocyte migration	11/227	220/18723	8.08396e-05	0.00241406	0.00173155	XG/CCL26/CCL3L3/AZU1/PRTN3/CCL19/CCL7/IL6/SCG2/CCL21/THBS4	11
BP	GO:0097530	granulocyte migration	9/227	148/18723	8.23322e-05	0.00242409	0.00173874	XG/CCL26/CCL3L3/PRTN3/CCL19/CCL7/SCG2/CCL21/THBS4	9
BP	GO:0030198	extracellular matrix organization	13/227	301/18723	8.26647e-05	0.00242409	0.00173874	SFRP2/FBLN1/ELANE/COL10A1/HAS1/FKBP10/COMP/SERPINF2/IL6/COL8A1/CYP1B1/COL2A1/CTSG	13
BP	GO:0034103	regulation of tissue remodeling	7/227	86/18723	8.37058e-05	0.00242487	0.0017393	CARTPT/TMEM119/HAMP/TF/IL6/SFRP1/THBS4	7
BP	GO:0010810	regulation of cell-substrate adhesion	11/227	221/18723	8.41814e-05	0.00242487	0.0017393	FBLN1/ALOX15/APOD/FGG/MYOC/CCL21/COL8A1/APOA1/SFRP1/FGB/COL26A1	11
BP	GO:0043062	extracellular structure organization	13/227	302/18723	8.54707e-05	0.00242648	0.00174046	SFRP2/FBLN1/ELANE/COL10A1/HAS1/FKBP10/COMP/SERPINF2/IL6/COL8A1/CYP1B1/COL2A1/CTSG	13
BP	GO:0048659	smooth muscle cell proliferation	10/227	184/18723	8.57282e-05	0.00242648	0.00174046	VIP/OGN/ELANE/APOD/NPR3/IGF1/SERPINF2/IL6/ADIPOQ/NPPC	10
BP	GO:0007599	hemostasis	11/227	222/18723	8.76406e-05	0.00243675	0.00174782	FBLN1/TFPI2/PROC/FGG/F2/APOH/COMP/SERPINF2/IL6/F7/FGB	11
BP	GO:0050817	coagulation	11/227	222/18723	8.76406e-05	0.00243675	0.00174782	FBLN1/TFPI2/PROC/FGG/F2/APOH/COMP/SERPINF2/IL6/F7/FGB	11
BP	GO:0060070	canonical Wnt signaling pathway	13/227	303/18723	8.83588e-05	0.00243675	0.00174782	DKK1/SFRP2/SFRP4/GPC3/WNT10B/TNN/NOG/IGFBP1/CDH2/SFRP1/DLX5/CTHRC1/IGFBP6	13
BP	GO:0040013	negative regulation of locomotion	15/227	391/18723	9.03237e-05	0.00243675	0.00174782	SFRP2/FBLN1/NGFR/ELANE/SERPINF1/APOD/HAS1/MEOX2/APOH/TNN/NOG/CCL21/SFRP1/ADIPOQ/CYP1B1	15
BP	GO:0010742	macrophage derived foam cell differentiation	5/227	38/18723	9.08006e-05	0.00243675	0.00174782	PLA2G5/SOAT2/AGTR1/APOB/ADIPOQ	5
BP	GO:0090077	foam cell differentiation	5/227	38/18723	9.08006e-05	0.00243675	0.00174782	PLA2G5/SOAT2/AGTR1/APOB/ADIPOQ	5
BP	GO:0045229	external encapsulating structure organization	13/227	304/18723	9.13312e-05	0.00243675	0.00174782	SFRP2/FBLN1/ELANE/COL10A1/HAS1/FKBP10/COMP/SERPINF2/IL6/COL8A1/CYP1B1/COL2A1/CTSG	13
BP	GO:0030199	collagen fibril organization	6/227	61/18723	9.46203e-05	0.00250172	0.00179443	SFRP2/FKBP10/COMP/SERPINF2/CYP1B1/COL2A1	6
BP	GO:0050804	modulation of chemical synaptic transmission	16/227	439/18723	9.59358e-05	0.00250172	0.00179443	RELN/ADCY1/CALB2/RETN/NGF/UNC13A/BCHE/TAC1/SYT4/SCT/CDH2/SNCAIP/SCGN/RGS4/ADIPOQ/SNAP25	16
BP	GO:2001236	regulation of extrinsic apoptotic signaling pathway	9/227	151/18723	9.60724e-05	0.00250172	0.00179443	SFRP2/FGG/IGF1/SCG2/SRPX/SFRP1/GDNF/FGB/COL2A1	9
BP	GO:0099177	regulation of trans-synaptic signaling	16/227	440/18723	9.84988e-05	0.00254455	0.00182515	RELN/ADCY1/CALB2/RETN/NGF/UNC13A/BCHE/TAC1/SYT4/SCT/CDH2/SNCAIP/SCGN/RGS4/ADIPOQ/SNAP25	16
BP	GO:0045861	negative regulation of proteolysis	14/227	351/18723	0.000103173	0.00264432	0.00189671	SFRP2/NGF/CST6/PI16/PCSK1N/SERPINF1/TFPI2/PI15/CST2/GPC3/F2/CST1/SERPINF2/CST4	14
BP	GO:0006909	phagocytosis	13/227	308/18723	0.000104103	0.00264732	0.00189886	PLPP4/APOA2/PLA2G5/AZU1/ALOX15/ELANE/PRTN3/FCN1/RAB39A/XKR7/SRPX/APOA1/ADIPOQ	13
BP	GO:0051047	positive regulation of secretion	13/227	310/18723	0.000111049	0.00280205	0.00200985	VIP/RETN/CARTPT/RBP4/TAC1/SYT4/FGG/ANKRD1/IGF1/GRP/SCT/GDNF/FGB	13
BP	GO:1990266	neutrophil migration	8/227	122/18723	0.000121429	0.0030404	0.00218081	XG/CCL26/CCL3L3/PRTN3/CCL19/CCL7/CCL21/THBS4	8
BP	GO:2000146	negative regulation of cell motility	14/227	359/18723	0.000130676	0.00324695	0.00232896	SFRP2/FBLN1/NGFR/SERPINF1/APOD/HAS1/MEOX2/APOH/TNN/NOG/CCL21/SFRP1/ADIPOQ/CYP1B1	14
BP	GO:0045453	bone resorption	6/227	65/18723	0.0001352	0.0033339	0.00239133	CARTPT/TMEM119/HAMP/PTH1R/TF/IL6	6
BP	GO:2000027	regulation of animal organ morphogenesis	8/227	125/18723	0.000143797	0.00351925	0.00252428	DKK1/SFRP2/NGFR/GPC3/NOG/SFRP1/GDNF/CTHRC1	8
BP	GO:0030072	peptide hormone secretion	11/227	236/18723	0.00015043	0.00362456	0.00259981	VIP/CARTPT/RBP4/FGG/GRP/SCT/IL6/PTPRN/SFRP1/FGB/SNAP25	11
BP	GO:0030194	positive regulation of blood coagulation	4/227	23/18723	0.000155464	0.00362456	0.00259981	F2/APOH/SERPINF2/F7	4
BP	GO:0035929	steroid hormone secretion	4/227	23/18723	0.000155464	0.00362456	0.00259981	RETN/TAC1/POMC/AGTR1	4
BP	GO:0061050	regulation of cell growth involved in cardiac muscle cell development	4/227	23/18723	0.000155464	0.00362456	0.00259981	PI16/HAMP/IGF1/RGS4	4
BP	GO:0072677	eosinophil migration	4/227	23/18723	0.000155464	0.00362456	0.00259981	CCL26/CCL7/SCG2/CCL21	4
BP	GO:1900048	positive regulation of hemostasis	4/227	23/18723	0.000155464	0.00362456	0.00259981	F2/APOH/SERPINF2/F7	4
BP	GO:0031099	regeneration	10/227	198/18723	0.000156882	0.00362456	0.00259981	APOA2/HAMP/APOD/IGF1/WNT10B/IL6/F7/GAP43/IGFBP1/APOA1	10
BP	GO:0050764	regulation of phagocytosis	7/227	95/18723	0.000157008	0.00362456	0.00259981	APOA2/PLA2G5/AZU1/ALOX15/PRTN3/APOA1/ADIPOQ	7
BP	GO:0051271	negative regulation of cellular component movement	14/227	367/18723	0.000164323	0.0037667	0.00270177	SFRP2/FBLN1/NGFR/SERPINF1/APOD/HAS1/MEOX2/APOH/TNN/NOG/CCL21/SFRP1/ADIPOQ/CYP1B1	14
BP	GO:1904035	regulation of epithelial cell apoptotic process	7/227	96/18723	0.000167636	0.00381577	0.00273696	SFRP4/H19/FGG/IL6/SCG2/FGB/HLA-G	7
BP	GO:0050900	leukocyte migration	14/227	369/18723	0.000173821	0.00392908	0.00281824	XG/CCL26/CCL3L3/AZU1/ELANE/PRTN3/APOD/CCL19/CCL7/IL6/F7/SCG2/CCL21/THBS4	14
BP	GO:2001237	negative regulation of extrinsic apoptotic signaling pathway	7/227	97/18723	0.000178838	0.0040146	0.00287958	SFRP2/FGG/IGF1/SCG2/GDNF/FGB/COL2A1	7
BP	GO:0031639	plasminogen activation	4/227	24/18723	0.000184792	0.00401862	0.00288247	FGG/APOH/SERPINF2/FGB	4
BP	GO:0043567	regulation of insulin-like growth factor receptor signaling pathway	4/227	24/18723	0.000184792	0.00401862	0.00288247	IGF1/IGFBP1/CILP/IGFBP6	4
BP	GO:0050820	positive regulation of coagulation	4/227	24/18723	0.000184792	0.00401862	0.00288247	F2/APOH/SERPINF2/F7	4
BP	GO:0044058	regulation of digestive system process	5/227	44/18723	0.00018519	0.00401862	0.00288247	APOA2/HAMP/TAC1/SCT/APOA1	5
BP	GO:0045124	regulation of bone resorption	5/227	44/18723	0.00018519	0.00401862	0.00288247	CARTPT/TMEM119/HAMP/TF/IL6	5
BP	GO:0002790	peptide secretion	11/227	242/18723	0.00018724	0.00403617	0.00289505	VIP/CARTPT/RBP4/FGG/GRP/SCT/IL6/PTPRN/SFRP1/FGB/SNAP25	11
BP	GO:0033344	cholesterol efflux	6/227	69/18723	0.000188479	0.00403617	0.00289505	APOA2/SOAT2/APOC3/APOA1/APOB/ADIPOQ	6
BP	GO:0022409	positive regulation of cell-cell adhesion	12/227	284/18723	0.00018991	0.00404025	0.00289798	ALOX15/ELANE/CCL19/FGG/EFNB3/IGF1/IGF2/SERPINF2/IL6/CCL21/FGB/HLA-G	12
BP	GO:0032102	negative regulation of response to external stimulus	15/227	420/18723	0.000197651	0.00405729	0.0029102	CARTPT/ELANE/SERPINF1/HAMP/PROC/FGG/IGF1/F2/APOH/PTGIS/SERPINF2/APOA1/ADIPOQ/FGB/HLA-G	15
BP	GO:0035376	sterol import	3/227	10/18723	0.00019819	0.00405729	0.0029102	APOA2/APOC3/APOA1	3
BP	GO:0048241	epinephrine transport	3/227	10/18723	0.00019819	0.00405729	0.0029102	VIP/CARTPT/SLC29A4	3
BP	GO:0051918	negative regulation of fibrinolysis	3/227	10/18723	0.00019819	0.00405729	0.0029102	F2/APOH/SERPINF2	3
BP	GO:0070508	cholesterol import	3/227	10/18723	0.00019819	0.00405729	0.0029102	APOA2/APOC3/APOA1	3
BP	GO:1904338	regulation of dopaminergic neuron differentiation	3/227	10/18723	0.00019819	0.00405729	0.0029102	DKK1/SFRP2/SFRP1	3
BP	GO:0002548	monocyte chemotaxis	6/227	70/18723	0.000204086	0.00415187	0.00297804	CCL26/CCL3L3/CCL19/CCL7/IL6/CCL21	6
BP	GO:0071354	cellular response to interleukin-6	5/227	45/18723	0.0002063	0.00417084	0.00299165	HAMP/FGG/C1QTNF4/PTGIS/IL6	5
BP	GO:0042060	wound healing	15/227	422/18723	0.000208026	0.00417979	0.00299807	FBLN1/ALOX15/TFPI2/PROC/FGG/IGF1/F2/APOH/FKBP10/COMP/NOG/SERPINF2/IL6/F7/FGB	15
BP	GO:0031214	biomineral tissue development	9/227	169/18723	0.000225299	0.00449908	0.00322708	ALOX15/TMEM119/PTH1R/GPC3/IGF1/WNT10B/COMP/MGP/OMD	9
BP	GO:0055021	regulation of cardiac muscle tissue growth	6/227	72/18723	0.00023835	0.00473066	0.0033932	PI16/HAMP/RBP4/IGF1/NOG/RGS4	6
BP	GO:0110148	biomineralization	9/227	171/18723	0.000245936	0.00485164	0.00347997	ALOX15/TMEM119/PTH1R/GPC3/IGF1/WNT10B/COMP/MGP/OMD	9
BP	GO:0051604	protein maturation	12/227	294/18723	0.000260916	0.00511307	0.00366749	PCSK1/PCSK1N/FGG/APOH/COMP/CPE/SERPINF2/F7/HP/FGB/CTSG/ECEL1	12
BP	GO:0030100	regulation of endocytosis	10/227	211/18723	0.00026233	0.00511307	0.00366749	DKK1/ALOX15/SFRP4/SYT4/CCL19/GPC3/TF/APOC3/CCL21/ADIPOQ	10
BP	GO:0034379	very-low-density lipoprotein particle assembly	3/227	11/18723	0.000270076	0.00523271	0.00375331	SOAT2/APOC3/APOB	3
BP	GO:0097305	response to alcohol	11/227	253/18723	0.000274699	0.00527697	0.00378505	ADCY1/HAMP/RBP4/CCL19/CCL7/F7/CCL21/SFRP1/RGS4/ADIPOQ/NPPC	11
BP	GO:0050727	regulation of inflammatory response	14/227	386/18723	0.000275602	0.00527697	0.00378505	ALOX15/ELANE/PLA2G2D/SERPINF1/HAMP/TAC1/PROC/IGF1/PTGIS/AGTR1/FABP4/IL6/APOA1/ADIPOQ	14
BP	GO:0035107	appendage morphogenesis	8/227	138/18723	0.000283615	0.00536725	0.0038498	SFRP2/HOXD10/GPC3/SALL4/NOG/DLX5/COL2A1/HOXD13	8
BP	GO:0035108	limb morphogenesis	8/227	138/18723	0.000283615	0.00536725	0.0038498	SFRP2/HOXD10/GPC3/SALL4/NOG/DLX5/COL2A1/HOXD13	8
BP	GO:0048771	tissue remodeling	9/227	175/18723	0.00029193	0.00549268	0.00393977	CARTPT/TMEM119/HAMP/PTH1R/TF/IL6/SFRP1/THBS4/CTHRC1	9
BP	GO:0007611	learning or memory	11/227	255/18723	0.000293827	0.00549659	0.00394258	RELN/VIP/DKK1/ADCY1/NGF/ADGRF1/BCHE/SERPINF1/TAC1/NRXN2/SNAP25	11
BP	GO:0090596	sensory organ morphogenesis	11/227	256/18723	0.000303804	0.0056294	0.00403784	TENM3/MFAP5/RBP4/NKX3-2/EFEMP1/NOG/MFAP2/COL8A1/DLX5/CTHRC1/COL2A1	11
BP	GO:0030336	negative regulation of cell migration	13/227	344/18723	0.000307257	0.0056294	0.00403784	SFRP2/NGFR/SERPINF1/APOD/HAS1/MEOX2/APOH/TNN/NOG/CCL21/SFRP1/ADIPOQ/CYP1B1	13
BP	GO:0006953	acute-phase response	5/227	49/18723	0.000309574	0.0056294	0.00403784	HAMP/F2/SERPINF2/IL6/HP	5
BP	GO:0050832	defense response to fungus	5/227	49/18723	0.000309574	0.0056294	0.00403784	PLA2G5/ELANE/HAMP/CTSG/MPO	5
BP	GO:0070741	response to interleukin-6	5/227	49/18723	0.000309574	0.0056294	0.00403784	HAMP/FGG/C1QTNF4/PTGIS/IL6	5
BP	GO:0030177	positive regulation of Wnt signaling pathway	8/227	140/18723	0.000312655	0.00565384	0.00405537	DKK1/SFRP2/RSPO4/SFRP4/GPC3/WNT10B/SFRP1/DLX5	8
BP	GO:0035296	regulation of tube diameter	8/227	141/18723	0.000328059	0.00586722	0.00420842	NPR3/ADRA1B/FGG/COMP/AGTR1/SERPINF2/SMTNL2/FGB	8
BP	GO:0097746	blood vessel diameter maintenance	8/227	141/18723	0.000328059	0.00586722	0.00420842	NPR3/ADRA1B/FGG/COMP/AGTR1/SERPINF2/SMTNL2/FGB	8
BP	GO:1902624	positive regulation of neutrophil migration	4/227	28/18723	0.000342793	0.00608681	0.00436593	XG/CCL19/CCL21/THBS4	4
BP	GO:0035150	regulation of tube size	8/227	142/18723	0.000344078	0.00608681	0.00436593	NPR3/ADRA1B/FGG/COMP/AGTR1/SERPINF2/SMTNL2/FGB	8
BP	GO:0097191	extrinsic apoptotic signaling pathway	10/227	219/18723	0.000352829	0.00617902	0.00443207	SFRP2/NGF/FGG/IGF1/SCG2/SRPX/SFRP1/GDNF/FGB/COL2A1	10
BP	GO:0034370	triglyceride-rich lipoprotein particle remodeling	3/227	12/18723	0.000356884	0.00617902	0.00443207	APOA2/APOC3/APOA1	3
BP	GO:0034372	very-low-density lipoprotein particle remodeling	3/227	12/18723	0.000356884	0.00617902	0.00443207	APOA2/APOC3/APOA1	3
BP	GO:0090177	establishment of planar polarity involved in neural tube closure	3/227	12/18723	0.000356884	0.00617902	0.00443207	SFRP2/SFRP1/CTHRC1	3
BP	GO:0061045	negative regulation of wound healing	6/227	78/18723	0.000368922	0.00635365	0.00455733	PROC/FGG/F2/APOH/SERPINF2/FGB	6
BP	GO:0003018	vascular process in circulatory system	11/227	263/18723	0.000381968	0.00654371	0.00469365	SLC7A2/AZU1/NPR3/ADRA1B/FGG/COMP/AGTR1/SERPINF2/SLC29A4/SMTNL2/FGB	11
BP	GO:0048259	regulation of receptor-mediated endocytosis	7/227	110/18723	0.000387967	0.00656408	0.00470827	DKK1/SFRP4/CCL19/TF/APOC3/CCL21/ADIPOQ	7
BP	GO:0048265	response to pain	4/227	29/18723	0.000393884	0.00656408	0.00470827	RELN/TACR1/TAC1/THBS4	4
BP	GO:0051873	killing by host of symbiont cells	4/227	29/18723	0.000393884	0.00656408	0.00470827	AZU1/ELANE/F2/CTSG	4
BP	GO:0051883	killing of cells in other organism involved in symbiotic interaction	4/227	29/18723	0.000393884	0.00656408	0.00470827	AZU1/ELANE/F2/CTSG	4
BP	GO:0015833	peptide transport	11/227	264/18723	0.000394403	0.00656408	0.00470827	VIP/CARTPT/RBP4/FGG/GRP/SCT/IL6/PTPRN/SFRP1/FGB/SNAP25	11
BP	GO:0060420	regulation of heart growth	6/227	79/18723	0.000395257	0.00656408	0.00470827	PI16/HAMP/RBP4/IGF1/NOG/RGS4	6
BP	GO:0050920	regulation of chemotaxis	10/227	223/18723	0.000407038	0.00666758	0.0047825	CCL26/AZU1/ELANE/CCL19/CCL7/IL6/F7/SCG2/CCL21/THBS4	10
BP	GO:0022604	regulation of cell morphogenesis	12/227	309/18723	0.000409123	0.00666758	0.0047825	RND2/RELN/PALM/FBLN1/UNC13A/SYT4/FGG/CCL7/F2/MYOC/APOA1/FGB	12
BP	GO:0051496	positive regulation of stress fiber assembly	5/227	52/18723	0.000409682	0.00666758	0.0047825	TAC1/MYOC/SERPINF2/APOA1/SFRP1	5
BP	GO:0060071	Wnt signaling pathway, planar cell polarity pathway	5/227	52/18723	0.000409682	0.00666758	0.0047825	DKK1/SFRP2/GPC3/SFRP1/CTHRC1	5
BP	GO:0001894	tissue homeostasis	11/227	268/18723	0.000447603	0.0072485	0.00519918	CARTPT/TMEM119/HAMP/RBP4/PTH1R/TF/IL6/CYTL1/CST4/MUC6/COL2A1	11
BP	GO:0034694	response to prostaglandin	4/227	30/18723	0.00045019	0.0072543	0.00520334	CCL19/CCL21/SFRP1/APOB	4
BP	GO:0008217	regulation of blood pressure	9/227	186/18723	0.000456378	0.00728324	0.0052241	CARTPT/TAC1/NPR3/ADRA1B/POMC/AGTR1/SERPINF2/ADIPOQ/CTSG	9
BP	GO:0033700	phospholipid efflux	3/227	13/18723	0.000459806	0.00728324	0.0052241	APOA2/APOC3/APOA1	3
BP	GO:1904478	regulation of intestinal absorption	3/227	13/18723	0.000459806	0.00728324	0.0052241	APOA2/HAMP/APOA1	3
BP	GO:0009306	protein secretion	13/227	359/18723	0.000460936	0.00728324	0.0052241	VIP/CARTPT/RBP4/FGG/ANKRD1/IGF1/COMP/IL6/PTPRN/SCG2/SFRP1/FGB/SNAP25	13
BP	GO:0035592	establishment of protein localization to extracellular region	13/227	360/18723	0.000473165	0.00739726	0.00530589	VIP/CARTPT/RBP4/FGG/ANKRD1/IGF1/COMP/IL6/PTPRN/SCG2/SFRP1/FGB/SNAP25	13
BP	GO:0032368	regulation of lipid transport	8/227	149/18723	0.00047497	0.00739726	0.00530589	APOA2/RETN/TAC1/POMC/AGTR1/APOC3/APOA1/ADIPOQ	8
BP	GO:0045834	positive regulation of lipid metabolic process	8/227	149/18723	0.00047497	0.00739726	0.00530589	APOA2/CCL19/F2/SCT/AGTR1/CCL21/APOA1/ADIPOQ	8
BP	GO:0060350	endochondral bone morphogenesis	5/227	54/18723	0.000488829	0.00757685	0.0054347	TMEM119/COMP/DLX5/COL2A1/NPPC	5
BP	GO:0045444	fat cell differentiation	10/227	229/18723	0.000501231	0.00773227	0.00554618	EBF2/SFRP2/RETN/WIF1/MEDAG/WNT10B/FABP4/IL6/SFRP1/ADIPOQ	10
BP	GO:0031589	cell-substrate adhesion	13/227	363/18723	0.000511516	0.00778775	0.00558598	FBLN1/ALOX15/APOD/FGG/TNN/MYOC/CCL21/COL8A1/APOA1/SFRP1/FGB/COL26A1/ITGBL1	13
BP	GO:0055022	negative regulation of cardiac muscle tissue growth	4/227	31/18723	0.000512006	0.00778775	0.00558598	PI16/RBP4/NOG/RGS4	4
BP	GO:0061117	negative regulation of heart growth	4/227	31/18723	0.000512006	0.00778775	0.00558598	PI16/RBP4/NOG/RGS4	4
BP	GO:0050886	endocrine process	6/227	83/18723	0.00051561	0.00780609	0.00559913	RETN/TAC1/POMC/AGTR1/SERPINF2/CTSG	6
BP	GO:0030595	leukocyte chemotaxis	10/227	230/18723	0.000518562	0.00781444	0.00560512	CCL26/CCL3L3/AZU1/CCL19/CCL7/IL6/F7/SCG2/CCL21/THBS4	10
BP	GO:0052547	regulation of peptidase activity	15/227	461/18723	0.000528349	0.00792524	0.00568459	SFRP2/NGF/FBLN1/CST6/PI16/PCSK1N/NGFR/SERPINF1/TFPI2/PI15/CST2/GPC3/CST1/SERPINF2/CST4	15
BP	GO:0030326	embryonic limb morphogenesis	7/227	116/18723	0.000534764	0.0079482	0.00570106	SFRP2/HOXD10/GPC3/SALL4/NOG/DLX5/HOXD13	7
BP	GO:0035113	embryonic appendage morphogenesis	7/227	116/18723	0.000534764	0.0079482	0.00570106	SFRP2/HOXD10/GPC3/SALL4/NOG/DLX5/HOXD13	7
BP	GO:0042310	vasoconstriction	6/227	84/18723	0.000549732	0.00813354	0.005834	ADRA1B/FGG/COMP/AGTR1/SMTNL2/FGB	6
BP	GO:0016042	lipid catabolic process	12/227	320/18723	0.000558436	0.00822493	0.00589955	APOA2/PLA2G5/CYP24A1/PLA2G2D/PLCXD3/SCT/APOC3/APOA1/APOB/ADIPOQ/CYP1B1/GLYATL2	12
BP	GO:0072676	lymphocyte migration	7/227	117/18723	0.000563031	0.00825525	0.0059213	XG/CCL26/CCL3L3/APOD/CCL19/CCL7/CCL21	7
BP	GO:0090175	regulation of establishment of planar polarity	5/227	56/18723	0.000578961	0.00826242	0.00592645	DKK1/SFRP2/GPC3/SFRP1/CTHRC1	5
BP	GO:0010743	regulation of macrophage derived foam cell differentiation	4/227	32/18723	0.000579628	0.00826242	0.00592645	PLA2G5/AGTR1/APOB/ADIPOQ	4
BP	GO:0010872	regulation of cholesterol esterification	3/227	14/18723	0.000579986	0.00826242	0.00592645	APOA2/AGTR1/APOA1	3
BP	GO:0033605	positive regulation of catecholamine secretion	3/227	14/18723	0.000579986	0.00826242	0.00592645	VIP/CARTPT/GDNF	3
BP	GO:0051917	regulation of fibrinolysis	3/227	14/18723	0.000579986	0.00826242	0.00592645	F2/APOH/SERPINF2	3
BP	GO:0071481	cellular response to X-ray	3/227	14/18723	0.000579986	0.00826242	0.00592645	SFRP2/HAMP/SFRP1	3
BP	GO:0071692	protein localization to extracellular region	13/227	368/18723	0.000581289	0.00826242	0.00592645	VIP/CARTPT/RBP4/FGG/ANKRD1/IGF1/COMP/IL6/PTPRN/SCG2/SFRP1/FGB/SNAP25	13
BP	GO:0048588	developmental cell growth	10/227	234/18723	0.000592933	0.0083913	0.00601889	RND2/NGF/PI16/UNC13A/HAMP/SYT4/IGF1/DCLK1/TNN/RGS4	10
BP	GO:0001935	endothelial cell proliferation	9/227	193/18723	0.000596044	0.0083988	0.00602427	VIP/CCL26/NGFR/APOH/IGF2/AGTR1/SCG2/APOA1/THBS4	9
BP	GO:1900024	regulation of substrate adhesion-dependent cell spreading	5/227	57/18723	0.00062844	0.00881712	0.00632432	FBLN1/FGG/MYOC/APOA1/FGB	5
BP	GO:0099084	postsynaptic specialization organization	4/227	33/18723	0.000653356	0.0091116	0.00653554	RELN/NRXN2/GAP43/CDH2	4
BP	GO:0051897	positive regulation of protein kinase B signaling	7/227	120/18723	0.000655027	0.0091116	0.00653554	H19/THPO/CCL19/IGF2/MYOC/F7/CCL21	7
BP	GO:0090276	regulation of peptide hormone secretion	9/227	196/18723	0.000665753	0.00922139	0.00661429	CARTPT/RBP4/FGG/GRP/SCT/IL6/SFRP1/FGB/SNAP25	9
BP	GO:1904019	epithelial cell apoptotic process	7/227	121/18723	0.000688208	0.00949203	0.00680841	SFRP4/H19/FGG/IL6/SCG2/FGB/HLA-G	7
BP	GO:0070098	chemokine-mediated signaling pathway	6/227	88/18723	0.000704117	0.00967046	0.0069364	CCL26/CCL3L3/THPO/CCL19/CCL7/CCL21	6
BP	GO:0034384	high-density lipoprotein particle clearance	3/227	15/18723	0.000718517	0.00974489	0.00698978	APOA2/APOC3/APOA1	3
BP	GO:0042249	establishment of planar polarity of embryonic epithelium	3/227	15/18723	0.000718517	0.00974489	0.00698978	SFRP2/SFRP1/CTHRC1	3
BP	GO:2000052	positive regulation of non-canonical Wnt signaling pathway	3/227	15/18723	0.000718517	0.00974489	0.00698978	DKK1/GPC3/SFRP1	3
BP	GO:0019730	antimicrobial humoral response	7/227	122/18723	0.000722708	0.00976106	0.00700138	AZU1/ELANE/PRTN3/F2/TF/FGB/CTSG	7
BP	GO:0034383	low-density lipoprotein particle clearance	4/227	34/18723	0.000733489	0.00982513	0.00704734	SOAT2/APOC3/APOB/ADIPOQ	4
BP	GO:0070050	neuron cellular homeostasis	4/227	34/18723	0.000733489	0.00982513	0.00704734	CALB2/NELL2/IL6/SCGN	4
BP	GO:0002791	regulation of peptide secretion	9/227	200/18723	0.000768929	0.0102576	0.00735757	CARTPT/RBP4/FGG/GRP/SCT/IL6/SFRP1/FGB/SNAP25	9
BP	GO:0009620	response to fungus	5/227	60/18723	0.000795973	0.0105321	0.00755442	PLA2G5/ELANE/HAMP/CTSG/MPO	5
BP	GO:0031638	zymogen activation	5/227	60/18723	0.000795973	0.0105321	0.00755442	FGG/APOH/SERPINF2/HP/FGB	5
BP	GO:0003298	physiological muscle hypertrophy	4/227	35/18723	0.000820328	0.0106807	0.007661	PI16/HAMP/IGF1/RGS4	4
BP	GO:0003301	physiological cardiac muscle hypertrophy	4/227	35/18723	0.000820328	0.0106807	0.007661	PI16/HAMP/IGF1/RGS4	4
BP	GO:0045907	positive regulation of vasoconstriction	4/227	35/18723	0.000820328	0.0106807	0.007661	ADRA1B/FGG/SMTNL2/FGB	4
BP	GO:0061049	cell growth involved in cardiac muscle cell development	4/227	35/18723	0.000820328	0.0106807	0.007661	PI16/HAMP/IGF1/RGS4	4
BP	GO:0090087	regulation of peptide transport	9/227	202/18723	0.000825202	0.0107013	0.00767582	CARTPT/RBP4/FGG/GRP/SCT/IL6/SFRP1/FGB/SNAP25	9
BP	GO:0071621	granulocyte chemotaxis	7/227	125/18723	0.00083449	0.0107788	0.0077314	CCL26/CCL3L3/CCL19/CCL7/SCG2/CCL21/THBS4	7
BP	GO:0060191	regulation of lipase activity	6/227	91/18723	0.000840416	0.0108125	0.00775554	APOA2/PLA2G5/APOH/AGTR1/APOC3/APOA1	6
BP	GO:0034113	heterotypic cell-cell adhesion	5/227	61/18723	0.000858594	0.0110028	0.00789209	ALOX15/FGG/APOA1/ADIPOQ/FGB	5
BP	GO:0001845	phagolysosome assembly	3/227	16/18723	0.000876446	0.0110575	0.00793129	PLA2G5/RAB39A/SRPX	3
BP	GO:0034116	positive regulation of heterotypic cell-cell adhesion	3/227	16/18723	0.000876446	0.0110575	0.00793129	ALOX15/FGG/FGB	3
BP	GO:0034375	high-density lipoprotein particle remodeling	3/227	16/18723	0.000876446	0.0110575	0.00793129	APOA2/APOC3/APOA1	3
BP	GO:2000846	regulation of corticosteroid hormone secretion	3/227	16/18723	0.000876446	0.0110575	0.00793129	TAC1/POMC/AGTR1	3
BP	GO:0050680	negative regulation of epithelial cell proliferation	8/227	164/18723	0.000892431	0.0112157	0.00804476	SFRP2/NGFR/SERPINF1/GPC3/WNT10B/APOH/SCG2/SFRP1	8
BP	GO:0044060	regulation of endocrine process	4/227	36/18723	0.000914174	0.0114448	0.00820906	RETN/TAC1/POMC/AGTR1	4
BP	GO:0032757	positive regulation of interleukin-8 production	5/227	62/18723	0.000924812	0.0114892	0.00824091	APOA2/ELANE/FCN1/IL6/ADIPOQ	5
BP	GO:0071772	response to BMP	8/227	165/18723	0.000928309	0.0114892	0.00824091	SFRP2/SFRP4/GPC3/COMP/NOG/SFRP1/DLX5/COL2A1	8
BP	GO:0071773	cellular response to BMP stimulus	8/227	165/18723	0.000928309	0.0114892	0.00824091	SFRP2/SFRP4/GPC3/COMP/NOG/SFRP1/DLX5/COL2A1	8
BP	GO:0032233	positive regulation of actin filament bundle assembly	5/227	63/18723	0.000994755	0.0121449	0.00871124	TAC1/MYOC/SERPINF2/APOA1/SFRP1	5
BP	GO:0001738	morphogenesis of a polarized epithelium	6/227	94/18723	0.000996216	0.0121449	0.00871124	DKK1/SFRP2/GPC3/LAMA1/SFRP1/CTHRC1	6
BP	GO:0002690	positive regulation of leukocyte chemotaxis	6/227	94/18723	0.000996216	0.0121449	0.00871124	CCL19/CCL7/IL6/F7/CCL21/THBS4	6
BP	GO:1903035	negative regulation of response to wounding	6/227	94/18723	0.000996216	0.0121449	0.00871124	PROC/FGG/F2/APOH/SERPINF2/FGB	6
BP	GO:0050890	cognition	11/227	296/18723	0.00101505	0.0122859	0.00881238	RELN/VIP/DKK1/ADCY1/NGF/ADGRF1/BCHE/SERPINF1/TAC1/NRXN2/SNAP25	11
BP	GO:0048009	insulin-like growth factor receptor signaling pathway	4/227	37/18723	0.00101533	0.0122859	0.00881238	IGF1/IGFBP1/CILP/IGFBP6	4
BP	GO:2000241	regulation of reproductive process	8/227	168/18723	0.00104293	0.0125553	0.00900563	VIP/RETN/TACR1/SERPINF1/IGF1/SFRP1/NPPC/HOXD13	8
BP	GO:0010951	negative regulation of endopeptidase activity	10/227	252/18723	0.00104544	0.0125553	0.00900563	SFRP2/NGF/CST6/PCSK1N/SERPINF1/TFPI2/CST2/CST1/SERPINF2/CST4	10
BP	GO:1902905	positive regulation of supramolecular fiber organization	9/227	209/18723	0.00104917	0.0125553	0.00900563	CCL26/ALOX15/TAC1/MYOC/SERPINF2/CCL21/APOA1/SFRP1/STMN2	9
BP	GO:0048247	lymphocyte chemotaxis	5/227	64/18723	0.00106855	0.0127319	0.00913232	CCL26/CCL3L3/CCL19/CCL7/CCL21	5
BP	GO:0010720	positive regulation of cell development	11/227	298/18723	0.00107175	0.0127319	0.00913232	RND2/RELN/NGF/SERPINF1/PROC/FGG/MYOC/IL6/APOA1/ADIPOQ/FGB	11
BP	GO:0002685	regulation of leukocyte migration	9/227	210/18723	0.00108484	0.0128405	0.00921022	XG/ELANE/APOD/CCL19/CCL7/IL6/F7/CCL21/THBS4	9
BP	GO:0010769	regulation of cell morphogenesis involved in differentiation	6/227	96/18723	0.0011118	0.0130177	0.00933728	RELN/FBLN1/FGG/MYOC/APOA1/FGB	6
BP	GO:0042632	cholesterol homeostasis	6/227	96/18723	0.0011118	0.0130177	0.00933728	APOA2/SOAT2/APOC3/FABP4/APOA1/APOB	6
BP	GO:0055017	cardiac muscle tissue growth	6/227	96/18723	0.0011118	0.0130177	0.00933728	PI16/HAMP/RBP4/IGF1/NOG/RGS4	6
BP	GO:0043491	protein kinase B signaling	9/227	211/18723	0.00112148	0.013084	0.00938484	H19/THPO/CCL19/IGF1/IGF2/MYOC/F7/CCL21/HLA-G	9
BP	GO:0046503	glycerolipid catabolic process	5/227	65/18723	0.00114633	0.0133261	0.0095585	APOA2/PLA2G5/APOC3/APOA1/APOB	5
BP	GO:0030258	lipid modification	9/227	212/18723	0.00115913	0.0134005	0.00961187	PLPP4/APOA2/CYP24A1/ALOX15/APOD/SOAT2/AGTR1/APOA1/ADIPOQ	9
BP	GO:0042886	amide transport	11/227	301/18723	0.00116169	0.0134005	0.00961187	VIP/CARTPT/RBP4/FGG/GRP/SCT/IL6/PTPRN/SFRP1/FGB/SNAP25	11
BP	GO:0055092	sterol homeostasis	6/227	97/18723	0.00117332	0.0134005	0.00961187	APOA2/SOAT2/APOC3/FABP4/APOA1/APOB	6
BP	GO:1990868	response to chemokine	6/227	97/18723	0.00117332	0.0134005	0.00961187	CCL26/CCL3L3/THPO/CCL19/CCL7/CCL21	6
BP	GO:1990869	cellular response to chemokine	6/227	97/18723	0.00117332	0.0134005	0.00961187	CCL26/CCL3L3/THPO/CCL19/CCL7/CCL21	6
BP	GO:0046887	positive regulation of hormone secretion	7/227	133/18723	0.00120018	0.0136594	0.00979754	RETN/RBP4/TAC1/FGG/GRP/SCT/FGB	7
BP	GO:0007162	negative regulation of cell adhesion	11/227	303/18723	0.00122504	0.0137023	0.00982832	FBLN1/PLA2G2D/LGALS9C/APOD/FGG/MYOC/CCL21/APOA1/ADIPOQ/CYP1B1/HLA-G	11
BP	GO:0019229	regulation of vasoconstriction	5/227	66/18723	0.00122822	0.0137023	0.00982832	ADRA1B/FGG/AGTR1/SMTNL2/FGB	5
BP	GO:0050909	sensory perception of taste	5/227	66/18723	0.00122822	0.0137023	0.00982832	GNG13/CST2/WNT10B/CST1/CST4	5
BP	GO:0001941	postsynaptic membrane organization	4/227	39/18723	0.00124078	0.0137023	0.00982832	RELN/NRXN2/CDH2/GDNF	4
BP	GO:0046461	neutral lipid catabolic process	4/227	39/18723	0.00124078	0.0137023	0.00982832	APOA2/APOC3/APOA1/APOB	4
BP	GO:0046464	acylglycerol catabolic process	4/227	39/18723	0.00124078	0.0137023	0.00982832	APOA2/APOC3/APOA1/APOB	4
BP	GO:0046621	negative regulation of organ growth	4/227	39/18723	0.00124078	0.0137023	0.00982832	PI16/RBP4/NOG/RGS4	4
BP	GO:0051154	negative regulation of striated muscle cell differentiation	4/227	39/18723	0.00124078	0.0137023	0.00982832	DKK1/PI16/TMEM119/RGS4	4
BP	GO:0061041	regulation of wound healing	7/227	134/18723	0.00125353	0.0137023	0.00982832	PROC/FGG/F2/APOH/SERPINF2/F7/FGB	7
BP	GO:0030299	intestinal cholesterol absorption	3/227	18/18723	0.00125446	0.0137023	0.00982832	APOA2/SOAT2/APOA1	3
BP	GO:0035930	corticosteroid hormone secretion	3/227	18/18723	0.00125446	0.0137023	0.00982832	TAC1/POMC/AGTR1	3
BP	GO:0060192	negative regulation of lipase activity	3/227	18/18723	0.00125446	0.0137023	0.00982832	APOA2/APOC3/APOA1	3
BP	GO:0051153	regulation of striated muscle cell differentiation	6/227	99/18723	0.00130414	0.0140591	0.0100843	DKK1/PI16/TMEM119/HAMP/IGF1/RGS4	6
BP	GO:0006066	alcohol metabolic process	12/227	353/18723	0.00130584	0.0140591	0.0100843	SULT1C4/APOA2/TTR/RBP4/PTH1R/SOAT2/IGF1/MOXD1/APOA1/APOB/CYP1B1/ADH1B	12
BP	GO:0007584	response to nutrient	8/227	174/18723	0.00130609	0.0140591	0.0100843	SFRP2/CYP24A1/BCHE/HAMP/F7/APOA1/SFRP1/ADIPOQ	8
BP	GO:0048639	positive regulation of developmental growth	8/227	174/18723	0.00130609	0.0140591	0.0100843	RND2/FOXS1/NGF/UNC13A/HAMP/SYT4/IGF1/IGF2	8
BP	GO:0002687	positive regulation of leukocyte migration	7/227	135/18723	0.00130873	0.0140591	0.0100843	XG/CCL19/CCL7/IL6/F7/CCL21/THBS4	7
BP	GO:0050728	negative regulation of inflammatory response	8/227	176/18723	0.00140468	0.0149441	0.010719	ELANE/SERPINF1/HAMP/PROC/IGF1/PTGIS/APOA1/ADIPOQ	8
BP	GO:0031640	killing of cells of other organism	5/227	68/18723	0.00140488	0.0149441	0.010719	AZU1/ELANE/HAMP/F2/CTSG	5
BP	GO:0051148	negative regulation of muscle cell differentiation	5/227	68/18723	0.00140488	0.0149441	0.010719	DKK1/PI16/TMEM119/IGF2/RGS4	5
BP	GO:0060326	cell chemotaxis	11/227	310/18723	0.00146958	0.0155814	0.0111761	CCL26/CCL3L3/AZU1/CCL19/CCL7/AGTR1/IL6/F7/SCG2/CCL21/THBS4	11
BP	GO:0010744	positive regulation of macrophage derived foam cell differentiation	3/227	19/18723	0.00147642	0.0156031	0.0111917	PLA2G5/AGTR1/APOB	3
BP	GO:0050892	intestinal absorption	4/227	41/18723	0.00149909	0.0156898	0.0112539	APOA2/HAMP/SOAT2/APOA1	4
BP	GO:1900026	positive regulation of substrate adhesion-dependent cell spreading	4/227	41/18723	0.00149909	0.0156898	0.0112539	FGG/MYOC/APOA1/FGB	4
BP	GO:1902622	regulation of neutrophil migration	4/227	41/18723	0.00149909	0.0156898	0.0112539	XG/CCL19/CCL21/THBS4	4
BP	GO:0034308	primary alcohol metabolic process	6/227	102/18723	0.00152091	0.0158672	0.0113812	SULT1C4/TTR/RBP4/IGF1/CYP1B1/ADH1B	6
BP	GO:0045598	regulation of fat cell differentiation	7/227	139/18723	0.0015488	0.0161065	0.0115528	SFRP2/WIF1/MEDAG/WNT10B/IL6/SFRP1/ADIPOQ	7
BP	GO:0001936	regulation of endothelial cell proliferation	8/227	179/18723	0.00156357	0.0162083	0.0116259	VIP/CCL26/NGFR/APOH/IGF2/AGTR1/SCG2/THBS4	8
BP	GO:0009410	response to xenobiotic stimulus	14/227	462/18723	0.00158442	0.0163723	0.0117435	SULT1C4/APOA2/SFRP2/ADCY1/UCHL1/BCHE/APOD/ANKRD1/CA9/APOA1/SFRP1/ADIPOQ/CYP1B1/NPPC	14
BP	GO:0030593	neutrophil chemotaxis	6/227	103/18723	0.00159894	0.0164248	0.0117812	CCL26/CCL3L3/CCL19/CCL7/CCL21/THBS4	6
BP	GO:0045123	cellular extravasation	5/227	70/18723	0.00159959	0.0164248	0.0117812	XG/AZU1/ELANE/PRTN3/CCL21	5
BP	GO:0010721	negative regulation of cell development	8/227	180/18723	0.00161959	0.0165778	0.0118909	FBLN1/EFNB3/IGF1/F2/NOG/IL6/DLL3/NPPC	8
BP	GO:0032965	regulation of collagen biosynthetic process	4/227	42/18723	0.00164131	0.0166953	0.0119751	F2/SERPINF2/IL6/NPPC	4
BP	GO:1904037	positive regulation of epithelial cell apoptotic process	4/227	42/18723	0.00164131	0.0166953	0.0119751	SFRP4/H19/IL6/HLA-G	4
BP	GO:0060419	heart growth	6/227	104/18723	0.00167998	0.0170353	0.012219	PI16/HAMP/RBP4/IGF1/NOG/RGS4	6
BP	GO:0032793	positive regulation of CREB transcription factor activity	3/227	20/18723	0.00172152	0.0172949	0.0124052	RELN/ADCY1/ADGRF1	3
BP	GO:0043691	reverse cholesterol transport	3/227	20/18723	0.00172152	0.0172949	0.0124052	APOA2/APOC3/APOA1	3
BP	GO:0051004	regulation of lipoprotein lipase activity	3/227	20/18723	0.00172152	0.0172949	0.0124052	APOH/APOC3/APOA1	3
BP	GO:0061383	trabecula morphogenesis	4/227	43/18723	0.00179265	0.0178871	0.01283	RBP4/WNT10B/NOG/SFRP1	4
BP	GO:0140353	lipid export from cell	4/227	43/18723	0.00179265	0.0178871	0.01283	RETN/TAC1/POMC/AGTR1	4
BP	GO:0051495	positive regulation of cytoskeleton organization	9/227	226/18723	0.00180217	0.0178871	0.01283	CCL26/ALOX15/TAC1/MYOC/SERPINF2/CCL21/APOA1/SFRP1/STMN2	9
BP	GO:0001736	establishment of planar polarity	5/227	72/18723	0.00181343	0.0178871	0.01283	DKK1/SFRP2/GPC3/SFRP1/CTHRC1	5
BP	GO:0007164	establishment of tissue polarity	5/227	72/18723	0.00181343	0.0178871	0.01283	DKK1/SFRP2/GPC3/SFRP1/CTHRC1	5
BP	GO:0042246	tissue regeneration	5/227	72/18723	0.00181343	0.0178871	0.01283	APOD/IGF1/WNT10B/GAP43/IGFBP1	5
BP	GO:0090263	positive regulation of canonical Wnt signaling pathway	6/227	106/18723	0.00185138	0.0182061	0.0130588	SFRP2/SFRP4/GPC3/WNT10B/SFRP1/DLX5	6
BP	GO:0055001	muscle cell development	8/227	184/18723	0.00185975	0.0182333	0.0130784	PI16/UCHL1/HAMP/ANKRD1/IGF1/WNT10B/COMP/RGS4	8
BP	GO:0098742	cell-cell adhesion via plasma-membrane adhesion molecules	10/227	273/18723	0.00189628	0.0185357	0.0132953	TENM3/CADM3/CDH19/CLDN9/CDH2/APOA1/MPZ/CLDN6/ADIPOQ/AMIGO2	10
BP	GO:0097485	neuron projection guidance	9/227	228/18723	0.00191367	0.0186208	0.0133563	RELN/NGFR/EFNB3/LAMA1/NOG/GAP43/DLX5/GDNF/DPYSL4	9
BP	GO:0007369	gastrulation	8/227	185/18723	0.00192397	0.0186208	0.0133563	DKK1/SFRP2/GPC3/NOG/COL8A1/APOA1/SFRP1/ADIPOQ	8
BP	GO:0051896	regulation of protein kinase B signaling	8/227	185/18723	0.00192397	0.0186208	0.0133563	H19/THPO/CCL19/IGF2/MYOC/F7/CCL21/HLA-G	8
BP	GO:0051937	catecholamine transport	5/227	73/18723	0.00192787	0.0186208	0.0133563	VIP/CARTPT/SYT4/SLC29A4/GDNF	5
BP	GO:0044241	lipid digestion	3/227	21/18723	0.00199059	0.0191132	0.0137094	APOA2/SOAT2/APOA1	3
BP	GO:0098856	intestinal lipid absorption	3/227	21/18723	0.00199059	0.0191132	0.0137094	APOA2/SOAT2/APOA1	3
BP	GO:0031667	response to nutrient levels	14/227	474/18723	0.00200798	0.0192235	0.0137886	SFRP2/CYP24A1/CARTPT/PCSK1N/BCHE/HAMP/POMC/SCT/F7/GPT/APOA1/SFRP1/ADIPOQ/MPO	14
BP	GO:0030850	prostate gland development	4/227	45/18723	0.00212385	0.0202731	0.0145414	SERPINF1/NOG/SFRP1/HOXD13	4
BP	GO:0110053	regulation of actin filament organization	10/227	278/18723	0.00216481	0.0205563	0.0147445	CCL26/ALOX15/TAC1/TMSB15A/MYOC/SERPINF2/CCL21/APOA1/SFRP1/RGS4	10
BP	GO:0043627	response to estrogen	5/227	75/18723	0.00217246	0.0205563	0.0147445	APOA2/F7/PTPRN/APOA1/SFRP1	5
BP	GO:0048662	negative regulation of smooth muscle cell proliferation	5/227	75/18723	0.00217246	0.0205563	0.0147445	VIP/OGN/APOD/NPR3/ADIPOQ	5
BP	GO:0007188	adenylate cyclase-modulating G protein-coupled receptor signaling pathway	9/227	233/18723	0.00221667	0.0208647	0.0149658	ADGRD1/VIP/ADCY1/PALM/ADGRF1/PTH1R/NPR3/ADRA1B/NPY1R	9
BP	GO:0048568	embryonic organ development	13/227	427/18723	0.00221788	0.0208647	0.0149658	MFAP5/RBP4/NKX3-2/HOXD10/EFEMP1/IGF2/NOG/SCT/MFAP2/DLX5/GDNF/CTHRC1/COL2A1	13
BP	GO:0060560	developmental growth involved in morphogenesis	9/227	234/18723	0.00228162	0.021306	0.0152823	RND2/SFRP2/NGF/UNC13A/SYT4/DCLK1/TNN/SFRP1/HOXD13	9
BP	GO:0032098	regulation of appetite	3/227	22/18723	0.00228442	0.021306	0.0152823	CARTPT/POMC/SCT	3
BP	GO:0060343	trabecula formation	3/227	22/18723	0.00228442	0.021306	0.0152823	RBP4/WNT10B/SFRP1	3
BP	GO:0031100	animal organ regeneration	5/227	76/18723	0.00230289	0.0213081	0.0152838	APOA2/HAMP/IL6/F7/APOA1	5
BP	GO:0007157	heterophilic cell-cell adhesion via plasma membrane cell adhesion molecules	4/227	46/18723	0.00230429	0.0213081	0.0152838	TENM3/CADM3/CDH2/AMIGO2	4
BP	GO:1900271	regulation of long-term synaptic potentiation	4/227	46/18723	0.00230429	0.0213081	0.0152838	RELN/ADCY1/CALB2/SCGN	4
BP	GO:0001938	positive regulation of endothelial cell proliferation	6/227	111/18723	0.00233779	0.0215567	0.0154621	VIP/CCL26/IGF2/AGTR1/SCG2/THBS4	6
BP	GO:0003002	regionalization	11/227	331/18723	0.00245332	0.0224946	0.0161348	RELN/DKK1/SFRP2/HOXD10/GPC3/MEOX2/NOG/DLL3/SFRP1/GDNF/HOXD13	11
BP	GO:0019216	regulation of lipid metabolic process	11/227	331/18723	0.00245332	0.0224946	0.0161348	APOA2/APOD/CCL19/F2/SCT/AGTR1/APOC3/CCL21/APOA1/APOB/ADIPOQ	11
BP	GO:0051146	striated muscle cell differentiation	10/227	283/18723	0.00246317	0.0225214	0.0161541	DKK1/PI16/TMEM119/HAMP/ANKRD1/IGF1/WNT10B/IGF2/CDH2/RGS4	10
BP	GO:0003044	regulation of systemic arterial blood pressure mediated by a chemical signal	4/227	47/18723	0.00249502	0.0226852	0.0162715	ADRA1B/AGTR1/SERPINF2/CTSG	4
BP	GO:0010712	regulation of collagen metabolic process	4/227	47/18723	0.00249502	0.0226852	0.0162715	F2/SERPINF2/IL6/NPPC	4
BP	GO:1902903	regulation of supramolecular fiber organization	12/227	383/18723	0.00257234	0.0231564	0.0166096	CCL26/ALOX15/TAC1/TMSB15A/MYOC/SERPINF2/CCL21/APOA1/SFRP1/TUBB4A/RGS4/STMN2	12
BP	GO:0030509	BMP signaling pathway	7/227	152/18723	0.00257256	0.0231564	0.0166096	SFRP2/SFRP4/GPC3/COMP/NOG/SFRP1/DLX5	7
BP	GO:0030500	regulation of bone mineralization	5/227	78/18723	0.00258071	0.0231564	0.0166096	TMEM119/WNT10B/COMP/MGP/OMD	5
BP	GO:1901654	response to ketone	8/227	194/18723	0.0025841	0.0231564	0.0166096	ADCY1/SERPINF1/CCL19/CA9/F7/CCL21/SFRP1/HOXD13	8
BP	GO:0048562	embryonic organ morphogenesis	10/227	285/18723	0.00259139	0.0231564	0.0166096	MFAP5/RBP4/NKX3-2/HOXD10/EFEMP1/NOG/MFAP2/DLX5/CTHRC1/COL2A1	10
BP	GO:0003081	regulation of systemic arterial blood pressure by renin-angiotensin	3/227	23/18723	0.00260376	0.0231564	0.0166096	AGTR1/SERPINF2/CTSG	3
BP	GO:0010640	regulation of platelet-derived growth factor receptor signaling pathway	3/227	23/18723	0.00260376	0.0231564	0.0166096	APOD/F7/ADIPOQ	3
BP	GO:0034695	response to prostaglandin E	3/227	23/18723	0.00260376	0.0231564	0.0166096	CCL19/CCL21/SFRP1	3
BP	GO:0014706	striated muscle tissue development	12/227	384/18723	0.00262754	0.0232409	0.0166701	DKK1/PI16/HAMP/RBP4/HOXD10/ANKRD1/IGF1/MEOX2/WNT10B/IGF2/NOG/RGS4	12
BP	GO:0042692	muscle cell differentiation	12/227	384/18723	0.00262754	0.0232409	0.0166701	DKK1/PI16/UCHL1/TMEM119/HAMP/ANKRD1/IGF1/WNT10B/IGF2/COMP/CDH2/RGS4	12
BP	GO:0120254	olefinic compound metabolic process	7/227	153/18723	0.00266875	0.0235414	0.0168857	ALOX15/TTR/RBP4/ELOVL2/PTGIS/CYP1B1/ADH1B	7
BP	GO:0010770	positive regulation of cell morphogenesis involved in differentiation	5/227	79/18723	0.00272837	0.0240023	0.0172163	RELN/FGG/MYOC/APOA1/FGB	5
BP	GO:0071674	mononuclear cell migration	8/227	196/18723	0.00275236	0.0241481	0.0173209	XG/CCL26/CCL3L3/APOD/CCL19/CCL7/IL6/CCL21	8
BP	GO:0051147	regulation of muscle cell differentiation	7/227	155/18723	0.0028694	0.0251073	0.0180089	DKK1/PI16/TMEM119/HAMP/IGF1/IGF2/RGS4	7
BP	GO:0007422	peripheral nervous system development	5/227	80/18723	0.00288206	0.0251504	0.0180398	NGF/HOXD10/MYOC/GDNF/NEFH	5
BP	GO:0008038	neuron recognition	4/227	49/18723	0.00290847	0.0251784	0.0180599	EFNB3/TNN/GAP43/CRTAC1	4
BP	GO:0060986	endocrine hormone secretion	4/227	49/18723	0.00290847	0.0251784	0.0180599	RETN/TAC1/POMC/AGTR1	4
BP	GO:1902041	regulation of extrinsic apoptotic signaling pathway via death domain receptors	4/227	49/18723	0.00290847	0.0251784	0.0180599	SFRP2/FGG/SFRP1/FGB	4
BP	GO:0007568	aging	11/227	339/18723	0.00294591	0.0252634	0.0181208	DKK1/RETN/PRELP/SERPINF1/HAMP/APOD/PTH1R/COMP/IGFBP1/MPO/HLA-G	11
BP	GO:0016486	peptide hormone processing	3/227	24/18723	0.00294933	0.0252634	0.0181208	PCSK1/PCSK1N/CTSG	3
BP	GO:0090023	positive regulation of neutrophil chemotaxis	3/227	24/18723	0.00294933	0.0252634	0.0181208	CCL19/CCL21/THBS4	3
BP	GO:0098743	cell aggregation	3/227	24/18723	0.00294933	0.0252634	0.0181208	MGP/MPZ/COL2A1	3
BP	GO:0007015	actin filament organization	13/227	442/18723	0.00298434	0.0254962	0.0182878	RND2/CCL26/ESPNL/ALOX15/TAC1/TMSB15A/TF/MYOC/SERPINF2/CCL21/APOA1/SFRP1/RGS4	13
BP	GO:0030301	cholesterol transport	6/227	117/18723	0.00304185	0.0259194	0.0185914	APOA2/SOAT2/APOC3/APOA1/APOB/ADIPOQ	6
BP	GO:1990845	adaptive thermogenesis	7/227	157/18723	0.00308143	0.0261881	0.0187841	EBF2/NPR3/WNT10B/SCT/FABP4/MFAP2/ADIPOQ	7
BP	GO:0042572	retinol metabolic process	4/227	50/18723	0.00313177	0.0264777	0.0189918	TTR/RBP4/CYP1B1/ADH1B	4
BP	GO:0060688	regulation of morphogenesis of a branching structure	4/227	50/18723	0.00313177	0.0264777	0.0189918	NOG/SFRP1/GDNF/HOXD13	4
BP	GO:0007613	memory	6/227	118/18723	0.00317306	0.0267573	0.0191924	RELN/ADCY1/NGF/ADGRF1/SERPINF1/TAC1	6
BP	GO:0008625	extrinsic apoptotic signaling pathway via death domain receptors	5/227	82/18723	0.00320806	0.026934	0.0193192	SFRP2/NGF/FGG/SFRP1/FGB	5
BP	GO:0009952	anterior/posterior pattern specification	8/227	201/18723	0.00321057	0.026934	0.0193192	SFRP2/HOXD10/GPC3/MEOX2/NOG/DLL3/SFRP1/HOXD13	8
BP	GO:0016051	carbohydrate biosynthetic process	8/227	202/18723	0.00330894	0.0274428	0.0196841	CHST13/RBP4/HAS1/PTH1R/IGF1/IGF2/GPT/ADIPOQ	8
BP	GO:0010560	positive regulation of glycoprotein biosynthetic process	3/227	25/18723	0.0033218	0.0274428	0.0196841	CCL19/IGF1/CCL21	3
BP	GO:0050927	positive regulation of positive chemotaxis	3/227	25/18723	0.0033218	0.0274428	0.0196841	AZU1/F7/SCG2	3
BP	GO:0060740	prostate gland epithelium morphogenesis	3/227	25/18723	0.0033218	0.0274428	0.0196841	NOG/SFRP1/HOXD13	3
BP	GO:0090382	phagosome maturation	3/227	25/18723	0.0033218	0.0274428	0.0196841	PLA2G5/RAB39A/SRPX	3
BP	GO:0140448	signaling receptor ligand precursor processing	3/227	25/18723	0.0033218	0.0274428	0.0196841	PCSK1/PCSK1N/CTSG	3
BP	GO:0006874	cellular calcium ion homeostasis	13/227	448/18723	0.00334604	0.0275731	0.0197775	HRC/CALB2/ELANE/TACR1/TAC1/PTH1R/ADRA1B/CCL19/CCL7/F2/AGTR1/CCL21/SCGN	13
BP	GO:0032964	collagen biosynthetic process	4/227	51/18723	0.00336647	0.0276714	0.0198481	F2/SERPINF2/IL6/NPPC	4
BP	GO:0061053	somite development	5/227	83/18723	0.00338066	0.027718	0.0198815	SFRP2/MEOX2/NOG/DLL3/SFRP1	5
BP	GO:0015844	monoamine transport	5/227	84/18723	0.00355983	0.0290505	0.0208373	VIP/CARTPT/SYT4/SLC29A4/GDNF	5
BP	GO:0048511	rhythmic process	10/227	298/18723	0.00356104	0.0290505	0.0208373	ADCY1/RETN/CARTPT/NGFR/SERPINF1/F7/PTPRN/PDE6B/HS3ST2/ADIPOQ	10
BP	GO:0001838	embryonic epithelial tube formation	6/227	121/18723	0.00359211	0.0292308	0.0209666	SFRP2/SALL4/NOG/SFRP1/GDNF/CTHRC1	6
BP	GO:0048260	positive regulation of receptor-mediated endocytosis	4/227	52/18723	0.00361287	0.0293264	0.0210352	SFRP4/CCL19/TF/CCL21	4
BP	GO:0032682	negative regulation of chemokine production	3/227	26/18723	0.0037218	0.0299863	0.0215085	ELANE/APOD/IL6	3
BP	GO:0050926	regulation of positive chemotaxis	3/227	26/18723	0.0037218	0.0299863	0.0215085	AZU1/F7/SCG2	3
BP	GO:0071425	hematopoietic stem cell proliferation	3/227	26/18723	0.0037218	0.0299863	0.0215085	SFRP2/THPO/WNT10B	3
BP	GO:0002688	regulation of leukocyte chemotaxis	6/227	122/18723	0.00374052	0.0300627	0.0215633	CCL19/CCL7/IL6/F7/CCL21/THBS4	6
BP	GO:0060537	muscle tissue development	12/227	403/18723	0.00387359	0.0310555	0.0222754	DKK1/PI16/HAMP/RBP4/HOXD10/ANKRD1/IGF1/MEOX2/WNT10B/IGF2/NOG/RGS4	12
BP	GO:0050806	positive regulation of synaptic transmission	7/227	164/18723	0.00391908	0.031343	0.0224816	RELN/ADCY1/CALB2/RETN/TAC1/SCGN/SNAP25	7
BP	GO:0006836	neurotransmitter transport	8/227	208/18723	0.00394927	0.0315071	0.0225993	ADCY1/UNC13A/NRXN2/SYT4/SLC29A4/GDNF/SNCAIP/SNAP25	8
BP	GO:0051480	regulation of cytosolic calcium ion concentration	11/227	353/18723	0.00399777	0.031816	0.0228209	HRC/CALB2/TACR1/TAC1/PTH1R/ADRA1B/CCL19/F2/AGTR1/CCL21/SCGN	11
BP	GO:0001958	endochondral ossification	3/227	27/18723	0.00414995	0.0326282	0.0234035	TMEM119/DLX5/COL2A1	3
BP	GO:0003401	axis elongation	3/227	27/18723	0.00414995	0.0326282	0.0234035	SFRP2/SFRP1/HOXD13	3
BP	GO:0036075	replacement ossification	3/227	27/18723	0.00414995	0.0326282	0.0234035	TMEM119/DLX5/COL2A1	3
BP	GO:0060512	prostate gland morphogenesis	3/227	27/18723	0.00414995	0.0326282	0.0234035	NOG/SFRP1/HOXD13	3
BP	GO:0071624	positive regulation of granulocyte chemotaxis	3/227	27/18723	0.00414995	0.0326282	0.0234035	CCL19/CCL21/THBS4	3
BP	GO:0007178	transmembrane receptor protein serine/threonine kinase signaling pathway	11/227	355/18723	0.00416984	0.0326806	0.023441	DKK1/SFRP2/SFRP4/GPC3/COMP/TF/NOG/SFRP1/DLX5/PEG10/CILP	11
BP	GO:0055074	calcium ion homeostasis	13/227	460/18723	0.00417669	0.0326806	0.023441	HRC/CALB2/ELANE/TACR1/TAC1/PTH1R/ADRA1B/CCL19/CCL7/F2/AGTR1/CCL21/SCGN	13
BP	GO:2001233	regulation of apoptotic signaling pathway	11/227	356/18723	0.00425807	0.0332375	0.0238405	SFRP2/NGFR/FGG/IGF1/NOG/SCG2/SRPX/SFRP1/GDNF/FGB/COL2A1	11
BP	GO:1903034	regulation of response to wounding	7/227	167/18723	0.00432675	0.0335621	0.0240733	PROC/FGG/F2/APOH/SERPINF2/F7/FGB	7
BP	GO:0001843	neural tube closure	5/227	88/18723	0.00434508	0.0335621	0.0240733	SFRP2/SALL4/NOG/SFRP1/CTHRC1	5
BP	GO:0050829	defense response to Gram-negative bacterium	5/227	88/18723	0.00434508	0.0335621	0.0240733	AZU1/ELANE/F2/IL6/CTSG	5
BP	GO:0031348	negative regulation of defense response	9/227	258/18723	0.00435122	0.0335621	0.0240733	ELANE/SERPINF1/HAMP/PROC/IGF1/PTGIS/APOA1/ADIPOQ/HLA-G	9
BP	GO:0045165	cell fate commitment	9/227	258/18723	0.00435122	0.0335621	0.0240733	EBF2/DKK1/SFRP2/HOXD10/WNT10B/PTCH2/IL6/GAP43/SFRP1	9
BP	GO:0010676	positive regulation of cellular carbohydrate metabolic process	4/227	55/18723	0.00442492	0.0340499	0.0244232	PTH1R/IGF1/IGF2/GPT	4
BP	GO:0032956	regulation of actin cytoskeleton organization	11/227	358/18723	0.00443899	0.0340776	0.0244431	RND2/CCL26/ALOX15/TAC1/TMSB15A/MYOC/SERPINF2/CCL21/APOA1/SFRP1/RGS4	11
BP	GO:0060606	tube closure	5/227	89/18723	0.00455922	0.0349183	0.0250461	SFRP2/SALL4/NOG/SFRP1/CTHRC1	5
BP	GO:0010460	positive regulation of heart rate	3/227	28/18723	0.00460681	0.0350354	0.0251301	HRC/ADRA1B/RGS4	3
BP	GO:0050996	positive regulation of lipid catabolic process	3/227	28/18723	0.00460681	0.0350354	0.0251301	APOA2/SCT/APOA1	3
BP	GO:1903020	positive regulation of glycoprotein metabolic process	3/227	28/18723	0.00460681	0.0350354	0.0251301	CCL19/IGF1/CCL21	3
BP	GO:0044242	cellular lipid catabolic process	8/227	214/18723	0.00468141	0.0355198	0.0254775	APOA2/PLA2G5/APOC3/APOA1/APOB/ADIPOQ/CYP1B1/GLYATL2	8
BP	GO:0048008	platelet-derived growth factor receptor signaling pathway	4/227	56/18723	0.00472076	0.0356521	0.0255725	APOD/F7/ADIPOQ/PDGFRL	4
BP	GO:0050433	regulation of catecholamine secretion	4/227	56/18723	0.00472076	0.0356521	0.0255725	VIP/CARTPT/SYT4/GDNF	4
BP	GO:0034109	homotypic cell-cell adhesion	5/227	90/18723	0.00478077	0.0360218	0.0258376	XG/FGG/COMP/IL6/FGB	5
BP	GO:0042129	regulation of T cell proliferation	7/227	171/18723	0.00491926	0.0369796	0.0265246	PLA2G2D/LGALS9C/CCL19/IGF1/IGF2/IL6/HLA-G	7
BP	GO:0051051	negative regulation of transport	13/227	470/18723	0.00498987	0.037316	0.0267659	VIP/APOA2/CARTPT/PRTN3/SFRP4/HAMP/APOD/SYT4/SCT/APOC3/SFRP1/RGS4/ADIPOQ	13
BP	GO:0001657	ureteric bud development	5/227	91/18723	0.00500986	0.037316	0.0267659	CRLF1/GPC3/NOG/SFRP1/GDNF	5
BP	GO:0051492	regulation of stress fiber assembly	5/227	91/18723	0.00500986	0.037316	0.0267659	TAC1/MYOC/SERPINF2/APOA1/SFRP1	5
BP	GO:0051952	regulation of amine transport	5/227	91/18723	0.00500986	0.037316	0.0267659	VIP/CARTPT/SYT4/GDNF/RGS4	5
BP	GO:0050730	regulation of peptidyl-tyrosine phosphorylation	9/227	264/18723	0.00504683	0.0375055	0.0269019	RELN/CRLF1/SFRP2/IGF1/IGF2/IL6/SFRP1/THBS4/ADIPOQ	9
BP	GO:0019433	triglyceride catabolic process	3/227	29/18723	0.00509292	0.0375348	0.0269229	APOC3/APOA1/APOB	3
BP	GO:0033028	myeloid cell apoptotic process	3/227	29/18723	0.00509292	0.0375348	0.0269229	APOH/IL6/ADIPOQ	3
BP	GO:0015918	sterol transport	6/227	130/18723	0.00509689	0.0375348	0.0269229	APOA2/SOAT2/APOC3/APOA1/APOB/ADIPOQ	6
BP	GO:0030534	adult behavior	6/227	130/18723	0.00509689	0.0375348	0.0269229	CARTPT/UCHL1/NRXN2/HOXD10/EFNB3/GDNF	6
BP	GO:0019221	cytokine-mediated signaling pathway	13/227	472/18723	0.00516685	0.0379641	0.0272308	CRLF1/CCL26/CCL3L3/THPO/CCL19/CCL7/C1QTNF4/IL6/PTPRN/CCL21/APOA1/ADIPOQ/CTSG	13
BP	GO:0072163	mesonephric epithelium development	5/227	92/18723	0.00524663	0.038377	0.027527	CRLF1/GPC3/NOG/SFRP1/GDNF	5
BP	GO:0072164	mesonephric tubule development	5/227	92/18723	0.00524663	0.038377	0.027527	CRLF1/GPC3/NOG/SFRP1/GDNF	5
BP	GO:0090101	negative regulation of transmembrane receptor protein serine/threonine kinase signaling pathway	6/227	131/18723	0.0052888	0.0385988	0.027686	DKK1/SFRP2/NOG/SFRP1/PEG10/CILP	6
BP	GO:0043506	regulation of JUN kinase activity	4/227	58/18723	0.00535173	0.0388328	0.0278539	DKK1/SFRP2/CCL19/SFRP1	4
BP	GO:0050432	catecholamine secretion	4/227	58/18723	0.00535173	0.0388328	0.0278539	VIP/CARTPT/SYT4/GDNF	4
BP	GO:0034329	cell junction assembly	12/227	420/18723	0.00535666	0.0388328	0.0278539	ADGRF1/CDH19/LRRN1/CLDN9/APOD/NRXN2/MYOC/GAP43/CDH2/SFRP1/CLDN6/AMIGO2	12
BP	GO:0006959	humoral immune response	10/227	317/18723	0.00547424	0.039544	0.028364	AZU1/C7/ELANE/PRTN3/FCN1/F2/TF/IL6/FGB/CTSG	10
BP	GO:0072175	epithelial tube formation	6/227	132/18723	0.00548595	0.039544	0.028364	SFRP2/SALL4/NOG/SFRP1/GDNF/CTHRC1	6
BP	GO:0033273	response to vitamin	5/227	93/18723	0.00549121	0.039544	0.028364	CYP24A1/BCHE/HAMP/F7/SFRP1	5
BP	GO:0050708	regulation of protein secretion	9/227	268/18723	0.00555655	0.0399262	0.0286381	CARTPT/RBP4/FGG/ANKRD1/IGF1/IL6/SFRP1/FGB/SNAP25	9
BP	GO:0045940	positive regulation of steroid metabolic process	3/227	30/18723	0.00560878	0.0400363	0.0287171	APOA2/AGTR1/APOA1	3
BP	GO:0060351	cartilage development involved in endochondral bone morphogenesis	3/227	30/18723	0.00560878	0.0400363	0.0287171	COMP/COL2A1/NPPC	3
BP	GO:0099068	postsynapse assembly	3/227	30/18723	0.00560878	0.0400363	0.0287171	NRXN2/GAP43/CDH2	3
BP	GO:0043407	negative regulation of MAP kinase activity	4/227	59/18723	0.00568736	0.0403319	0.0289292	SFRP2/UCHL1/SFRP1/ADIPOQ	4
BP	GO:0090303	positive regulation of wound healing	4/227	59/18723	0.00568736	0.0403319	0.0289292	F2/APOH/SERPINF2/F7	4
BP	GO:2000351	regulation of endothelial cell apoptotic process	4/227	59/18723	0.00568736	0.0403319	0.0289292	FGG/SCG2/FGB/HLA-G	4
BP	GO:0014020	primary neural tube formation	5/227	94/18723	0.00574374	0.0406432	0.0291524	SFRP2/SALL4/NOG/SFRP1/CTHRC1	5
BP	GO:0007159	leukocyte cell-cell adhesion	11/227	371/18723	0.00576931	0.0407356	0.0292187	OLR1/ELANE/PLA2G2D/LGALS9C/CCL19/EFNB3/IGF1/IGF2/IL6/CCL21/HLA-G	11
BP	GO:0098727	maintenance of cell number	6/227	134/18723	0.00589632	0.0414547	0.0297345	IGF2BP1/IGF1/SALL4/NOG/CDH2/SFRP1	6
BP	GO:0043405	regulation of MAP kinase activity	7/227	177/18723	0.00592001	0.0414547	0.0297345	DKK1/SFRP2/UCHL1/ELANE/CCL19/SFRP1/ADIPOQ	7
BP	GO:0050808	synapse organization	12/227	426/18723	0.00597685	0.0414547	0.0297345	RELN/DKK1/PALM/ADGRF1/UNC13A/LRRN1/NRXN2/GAP43/CDH2/GDNF/NEFH/AMIGO2	12
BP	GO:0019731	antibacterial humoral response	4/227	60/18723	0.00603674	0.0414547	0.0297345	ELANE/TF/FGB/CTSG	4
BP	GO:0042157	lipoprotein metabolic process	6/227	135/18723	0.00610969	0.0414547	0.0297345	OLR1/APOA2/APOD/APOC3/APOA1/APOB	6
BP	GO:2001234	negative regulation of apoptotic signaling pathway	8/227	224/18723	0.00612813	0.0414547	0.0297345	SFRP2/FGG/IGF1/NOG/SCG2/GDNF/FGB/COL2A1	8
BP	GO:0042133	neurotransmitter metabolic process	3/227	31/18723	0.00615486	0.0414547	0.0297345	BCHE/MOXD1/PAH	3
BP	GO:0048710	regulation of astrocyte differentiation	3/227	31/18723	0.00615486	0.0414547	0.0297345	F2/NOG/IL6	3
BP	GO:0090183	regulation of kidney development	3/227	31/18723	0.00615486	0.0414547	0.0297345	NOG/GDNF/ADIPOQ	3
BP	GO:0097106	postsynaptic density organization	3/227	31/18723	0.00615486	0.0414547	0.0297345	RELN/NRXN2/CDH2	3
BP	GO:1902042	negative regulation of extrinsic apoptotic signaling pathway via death domain receptors	3/227	31/18723	0.00615486	0.0414547	0.0297345	SFRP2/FGG/FGB	3
BP	GO:0001553	luteinization	2/227	10/18723	0.00617682	0.0414547	0.0297345	RETN/PTPRN	2
BP	GO:0016081	synaptic vesicle docking	2/227	10/18723	0.00617682	0.0414547	0.0297345	UNC13A/SNAP25	2
BP	GO:0030300	regulation of intestinal cholesterol absorption	2/227	10/18723	0.00617682	0.0414547	0.0297345	APOA2/APOA1	2
BP	GO:0034756	regulation of iron ion transport	2/227	10/18723	0.00617682	0.0414547	0.0297345	HAMP/TF	2
BP	GO:0048672	positive regulation of collateral sprouting	2/227	10/18723	0.00617682	0.0414547	0.0297345	RND2/NGF	2
BP	GO:0051006	positive regulation of lipoprotein lipase activity	2/227	10/18723	0.00617682	0.0414547	0.0297345	APOH/APOA1	2
BP	GO:0060272	embryonic skeletal joint morphogenesis	2/227	10/18723	0.00617682	0.0414547	0.0297345	NOG/COL2A1	2
BP	GO:0060525	prostate glandular acinus development	2/227	10/18723	0.00617682	0.0414547	0.0297345	SFRP1/HOXD13	2
BP	GO:0061299	retina vasculature morphogenesis in camera-type eye	2/227	10/18723	0.00617682	0.0414547	0.0297345	LAMA1/CYP1B1	2
BP	GO:0070091	glucagon secretion	2/227	10/18723	0.00617682	0.0414547	0.0297345	CARTPT/IL6	2
BP	GO:0070092	regulation of glucagon secretion	2/227	10/18723	0.00617682	0.0414547	0.0297345	CARTPT/IL6	2
BP	GO:0090179	planar cell polarity pathway involved in neural tube closure	2/227	10/18723	0.00617682	0.0414547	0.0297345	SFRP2/SFRP1	2
BP	GO:2000849	regulation of glucocorticoid secretion	2/227	10/18723	0.00617682	0.0414547	0.0297345	TAC1/POMC	2
BP	GO:0001823	mesonephros development	5/227	96/18723	0.00627317	0.0417809	0.0299685	CRLF1/GPC3/NOG/SFRP1/GDNF	5
BP	GO:0030510	regulation of BMP signaling pathway	5/227	96/18723	0.00627317	0.0417809	0.0299685	SFRP2/SFRP4/GPC3/NOG/SFRP1	5
BP	GO:0008037	cell recognition	8/227	225/18723	0.0062896	0.0417809	0.0299685	PLA2G5/CCL19/EFNB3/FCN1/TNN/GAP43/CCL21/CRTAC1	8
BP	GO:0010001	glial cell differentiation	8/227	225/18723	0.0062896	0.0417809	0.0299685	RELN/F2/MXRA8/NOG/MYOC/IL6/GAP43/CDH2	8
BP	GO:0050670	regulation of lymphocyte proliferation	8/227	225/18723	0.0062896	0.0417809	0.0299685	PLA2G2D/LGALS9C/TAC1/CCL19/IGF1/IGF2/IL6/HLA-G	8
BP	GO:0072073	kidney epithelium development	6/227	136/18723	0.00632864	0.0419546	0.0300931	CRLF1/GPC3/NOG/SFRP1/GDNF/ADIPOQ	6
BP	GO:0040014	regulation of multicellular organism growth	4/227	61/18723	0.00640012	0.0422564	0.0303095	FOXS1/IGF1/IGF2/NPPC	4
BP	GO:0050994	regulation of lipid catabolic process	4/227	61/18723	0.00640012	0.0422564	0.0303095	APOA2/SCT/APOC3/APOA1	4
BP	GO:0043255	regulation of carbohydrate biosynthetic process	5/227	97/18723	0.00655033	0.0428329	0.0307231	PTH1R/IGF1/IGF2/GPT/ADIPOQ	5
BP	GO:0070167	regulation of biomineral tissue development	5/227	97/18723	0.00655033	0.0428329	0.0307231	TMEM119/WNT10B/COMP/MGP/OMD	5
BP	GO:0072503	cellular divalent inorganic cation homeostasis	13/227	486/18723	0.00655165	0.0428329	0.0307231	HRC/CALB2/ELANE/TACR1/TAC1/PTH1R/ADRA1B/CCL19/CCL7/F2/AGTR1/CCL21/SCGN	13
BP	GO:0045471	response to ethanol	6/227	137/18723	0.00655324	0.0428329	0.0307231	HAMP/RBP4/CCL7/RGS4/ADIPOQ/NPPC	6
BP	GO:0055123	digestive system development	6/227	137/18723	0.00655324	0.0428329	0.0307231	SFRP2/NKX3-2/IGF2/SCT/SFRP1/HOXD13	6
BP	GO:0007411	axon guidance	8/227	227/18723	0.0066222	0.0431105	0.0309222	RELN/NGFR/EFNB3/LAMA1/NOG/GAP43/DLX5/GDNF	8
BP	GO:0032944	regulation of mononuclear cell proliferation	8/227	227/18723	0.0066222	0.0431105	0.0309222	PLA2G2D/LGALS9C/TAC1/CCL19/IGF1/IGF2/IL6/HLA-G	8
BP	GO:0032640	tumor necrosis factor production	7/227	181/18723	0.00666698	0.0431432	0.0309456	AZU1/CCL19/IGF1/POMC/C1QTNF4/IL6/ADIPOQ	7
BP	GO:0032680	regulation of tumor necrosis factor production	7/227	181/18723	0.00666698	0.0431432	0.0309456	AZU1/CCL19/IGF1/POMC/C1QTNF4/IL6/ADIPOQ	7
BP	GO:0097696	receptor signaling pathway via STAT	7/227	181/18723	0.00666698	0.0431432	0.0309456	CRLF1/HAMP/THPO/IGF1/F2/IL6/CYP1B1	7
BP	GO:0061037	negative regulation of cartilage development	3/227	32/18723	0.00673161	0.0433889	0.0311218	NKX3-2/EFEMP1/NOG	3
BP	GO:0090022	regulation of neutrophil chemotaxis	3/227	32/18723	0.00673161	0.0433889	0.0311218	CCL19/CCL21/THBS4	3
BP	GO:0032642	regulation of chemokine production	5/227	98/18723	0.00683597	0.0439745	0.0315419	AZU1/ELANE/APOD/IL6/ADIPOQ	5
BP	GO:0061138	morphogenesis of a branching epithelium	7/227	182/18723	0.0068642	0.044069	0.0316097	SFRP2/GPC3/LAMA1/NOG/SFRP1/GDNF/HOXD13	7
BP	GO:0071695	anatomical structure maturation	8/227	229/18723	0.00696797	0.0446471	0.0320244	PTH1R/CCL19/FGG/IGF1/WNT10B/MYOC/CCL21/NPPC	8
BP	GO:0002444	myeloid leukocyte mediated immunity	5/227	99/18723	0.00713022	0.04519	0.0324137	AZU1/ELANE/F2/IL6/CTSG	5
BP	GO:0015837	amine transport	5/227	99/18723	0.00713022	0.04519	0.0324137	VIP/CARTPT/SYT4/GDNF/RGS4	5
BP	GO:0032602	chemokine production	5/227	99/18723	0.00713022	0.04519	0.0324137	AZU1/ELANE/APOD/IL6/ADIPOQ	5
BP	GO:0060291	long-term synaptic potentiation	5/227	99/18723	0.00713022	0.04519	0.0324137	RELN/ADCY1/CALB2/SCGN/SNAP25	5
BP	GO:0110149	regulation of biomineralization	5/227	99/18723	0.00713022	0.04519	0.0324137	TMEM119/WNT10B/COMP/MGP/OMD	5
BP	GO:0007389	pattern specification process	12/227	436/18723	0.00713599	0.04519	0.0324137	RELN/DKK1/SFRP2/NKX3-2/HOXD10/GPC3/MEOX2/NOG/DLL3/SFRP1/GDNF/HOXD13	12
BP	GO:0001756	somitogenesis	4/227	63/18723	0.0071698	0.0453159	0.0325041	SFRP2/MEOX2/DLL3/SFRP1	4
BP	GO:0010165	response to X-ray	3/227	33/18723	0.00733943	0.0457375	0.0328065	SFRP2/HAMP/SFRP1	3
BP	GO:0048048	embryonic eye morphogenesis	3/227	33/18723	0.00733943	0.0457375	0.0328065	MFAP5/EFEMP1/MFAP2	3
BP	GO:0110110	positive regulation of animal organ morphogenesis	3/227	33/18723	0.00733943	0.0457375	0.0328065	DKK1/NGFR/GDNF	3
BP	GO:0006641	triglyceride metabolic process	5/227	100/18723	0.0074332	0.0457375	0.0328065	APOA2/APOH/APOC3/APOA1/APOB	5
BP	GO:0045807	positive regulation of endocytosis	5/227	100/18723	0.0074332	0.0457375	0.0328065	SFRP4/CCL19/GPC3/TF/CCL21	5
BP	GO:0060840	artery development	5/227	100/18723	0.0074332	0.0457375	0.0328065	NGFR/FKBP10/COMP/NOG/APOB	5
BP	GO:0110020	regulation of actomyosin structure organization	5/227	100/18723	0.0074332	0.0457375	0.0328065	TAC1/MYOC/SERPINF2/APOA1/SFRP1	5
BP	GO:0002604	regulation of dendritic cell antigen processing and presentation	2/227	11/18723	0.00748943	0.0457375	0.0328065	CCL19/CCL21	2
BP	GO:0033690	positive regulation of osteoblast proliferation	2/227	11/18723	0.00748943	0.0457375	0.0328065	TMEM119/CTHRC1	2
BP	GO:0034115	negative regulation of heterotypic cell-cell adhesion	2/227	11/18723	0.00748943	0.0457375	0.0328065	APOA1/ADIPOQ	2
BP	GO:0060159	regulation of dopamine receptor signaling pathway	2/227	11/18723	0.00748943	0.0457375	0.0328065	PALM/RGS4	2
BP	GO:0061365	positive regulation of triglyceride lipase activity	2/227	11/18723	0.00748943	0.0457375	0.0328065	APOH/APOA1	2
BP	GO:0070587	regulation of cell-cell adhesion involved in gastrulation	2/227	11/18723	0.00748943	0.0457375	0.0328065	APOA1/ADIPOQ	2
BP	GO:0090178	regulation of establishment of planar polarity involved in neural tube closure	2/227	11/18723	0.00748943	0.0457375	0.0328065	SFRP2/SFRP1	2
BP	GO:0097048	dendritic cell apoptotic process	2/227	11/18723	0.00748943	0.0457375	0.0328065	CCL19/CCL21	2
BP	GO:0097104	postsynaptic membrane assembly	2/227	11/18723	0.00748943	0.0457375	0.0328065	NRXN2/CDH2	2
BP	GO:1904729	regulation of intestinal lipid absorption	2/227	11/18723	0.00748943	0.0457375	0.0328065	APOA2/APOA1	2
BP	GO:2000668	regulation of dendritic cell apoptotic process	2/227	11/18723	0.00748943	0.0457375	0.0328065	CCL19/CCL21	2
BP	GO:0030858	positive regulation of epithelial cell differentiation	4/227	64/18723	0.00757655	0.0461829	0.0331259	SFRP4/WNT10B/PTCH2/GDNF	4
BP	GO:0071706	tumor necrosis factor superfamily cytokine production	7/227	186/18723	0.00769669	0.046675	0.0334789	AZU1/CCL19/IGF1/POMC/C1QTNF4/IL6/ADIPOQ	7
BP	GO:1903555	regulation of tumor necrosis factor superfamily cytokine production	7/227	186/18723	0.00769669	0.046675	0.0334789	AZU1/CCL19/IGF1/POMC/C1QTNF4/IL6/ADIPOQ	7
BP	GO:0007160	cell-matrix adhesion	8/227	233/18723	0.0077003	0.046675	0.0334789	APOD/FGG/TNN/MYOC/CCL21/SFRP1/FGB/ITGBL1	8
BP	GO:0062012	regulation of small molecule metabolic process	10/227	334/18723	0.00779591	0.0471667	0.0338316	H19/PTH1R/IGF1/POMC/IGF2/APOC3/GPT/APOA1/APOB/ADIPOQ	10
BP	GO:0007616	long-term memory	3/227	34/18723	0.00797872	0.047945	0.0343899	RELN/ADCY1/TAC1	3
BP	GO:2000352	negative regulation of endothelial cell apoptotic process	3/227	34/18723	0.00797872	0.047945	0.0343899	FGG/SCG2/FGB	3
BP	GO:0048645	animal organ formation	4/227	65/18723	0.0079982	0.047945	0.0343899	DKK1/NKX3-2/NOG/GDNF	4
BP	GO:0072577	endothelial cell apoptotic process	4/227	65/18723	0.0079982	0.047945	0.0343899	FGG/SCG2/FGB/HLA-G	4
BP	GO:1905330	regulation of morphogenesis of an epithelium	4/227	65/18723	0.0079982	0.047945	0.0343899	NOG/SFRP1/GDNF/HOXD13	4
BP	GO:0062013	positive regulation of small molecule metabolic process	6/227	143/18723	0.00802415	0.0479971	0.0344272	PTH1R/IGF1/IGF2/GPT/APOA1/ADIPOQ	6
BP	GO:0001841	neural tube formation	5/227	102/18723	0.00806588	0.0479971	0.0344272	SFRP2/SALL4/NOG/SFRP1/CTHRC1	5
BP	GO:0014897	striated muscle hypertrophy	5/227	102/18723	0.00806588	0.0479971	0.0344272	PI16/HAMP/IGF1/MYOC/RGS4	5
BP	GO:0032677	regulation of interleukin-8 production	5/227	102/18723	0.00806588	0.0479971	0.0344272	APOA2/ELANE/FCN1/IL6/ADIPOQ	5
BP	GO:1903037	regulation of leukocyte cell-cell adhesion	10/227	336/18723	0.00811252	0.0481866	0.0345631	ELANE/PLA2G2D/LGALS9C/CCL19/EFNB3/IGF1/IGF2/IL6/CCL21/HLA-G	10
BP	GO:0048738	cardiac muscle tissue development	8/227	236/18723	0.00828649	0.0489763	0.0351296	DKK1/PI16/HAMP/RBP4/ANKRD1/IGF1/NOG/RGS4	8
BP	GO:0106106	cold-induced thermogenesis	6/227	144/18723	0.00829061	0.0489763	0.0351296	EBF2/NPR3/WNT10B/FABP4/MFAP2/ADIPOQ	6
BP	GO:0120161	regulation of cold-induced thermogenesis	6/227	144/18723	0.00829061	0.0489763	0.0351296	EBF2/NPR3/WNT10B/FABP4/MFAP2/ADIPOQ	6
BP	GO:0010975	regulation of neuron projection development	12/227	445/18723	0.00832452	0.0490875	0.0352094	RND2/RELN/SFRP2/TENM3/NGF/SERPINF1/ANKRD1/EFNB3/CDH2/SFRP1/SNAP25/STMN2	12
BP	GO:0032637	interleukin-8 production	5/227	103/18723	0.00839582	0.0491391	0.0352464	APOA2/ELANE/FCN1/IL6/ADIPOQ	5
BP	GO:0090277	positive regulation of peptide hormone secretion	5/227	103/18723	0.00839582	0.0491391	0.0352464	RBP4/FGG/GRP/SCT/FGB	5
BP	GO:0045600	positive regulation of fat cell differentiation	4/227	66/18723	0.00843497	0.0491391	0.0352464	SFRP2/WIF1/MEDAG/SFRP1	4
BP	GO:0050766	positive regulation of phagocytosis	4/227	66/18723	0.00843497	0.0491391	0.0352464	APOA2/PLA2G5/AZU1/APOA1	4
BP	GO:0050918	positive chemotaxis	4/227	66/18723	0.00843497	0.0491391	0.0352464	AZU1/F7/SCG2/GDNF	4
BP	GO:0072678	T cell migration	4/227	66/18723	0.00843497	0.0491391	0.0352464	XG/CCL26/APOD/CCL21	4
BP	GO:0001655	urogenital system development	10/227	338/18723	0.00843895	0.0491391	0.0352464	CRLF1/SERPINF1/RBP4/GPC3/NOG/AGTR1/SFRP1/GDNF/ADIPOQ/HOXD13	10
BP	GO:0007269	neurotransmitter secretion	6/227	145/18723	0.00856337	0.0496859	0.0356385	ADCY1/UNC13A/NRXN2/SYT4/SNCAIP/SNAP25	6
BP	GO:0099643	signal release from synapse	6/227	145/18723	0.00856337	0.0496859	0.0356385	ADCY1/UNC13A/NRXN2/SYT4/SNCAIP/SNAP25	6
BP	GO:0098801	regulation of renal system process	3/227	35/18723	0.00864982	0.0496941	0.0356445	TAC1/AGTR1/ADIPOQ	3
BP	GO:0014896	muscle hypertrophy	5/227	104/18723	0.00873501	0.0496941	0.0356445	PI16/HAMP/IGF1/MYOC/RGS4	5
BP	GO:0032963	collagen metabolic process	5/227	104/18723	0.00873501	0.0496941	0.0356445	PRTN3/F2/SERPINF2/IL6/NPPC	5
BP	GO:0007189	adenylate cyclase-activating G protein-coupled receptor signaling pathway	6/227	146/18723	0.00884251	0.0496941	0.0356445	ADGRD1/VIP/ADCY1/ADGRF1/PTH1R/ADRA1B	6
BP	GO:0010675	regulation of cellular carbohydrate metabolic process	6/227	146/18723	0.00884251	0.0496941	0.0356445	PTH1R/IGF1/POMC/IGF2/GPT/ADIPOQ	6
BP	GO:0070527	platelet aggregation	4/227	67/18723	0.00888707	0.0496941	0.0356445	FGG/COMP/IL6/FGB	4
BP	GO:1903039	positive regulation of leukocyte cell-cell adhesion	8/227	239/18723	0.00890556	0.0496941	0.0356445	ELANE/CCL19/EFNB3/IGF1/IGF2/IL6/CCL21/HLA-G	8
BP	GO:0007501	mesodermal cell fate specification	2/227	12/18723	0.00891593	0.0496941	0.0356445	DKK1/SFRP2	2
BP	GO:0009886	post-embryonic animal morphogenesis	2/227	12/18723	0.00891593	0.0496941	0.0356445	EFEMP1/MFAP2	2
BP	GO:0010454	negative regulation of cell fate commitment	2/227	12/18723	0.00891593	0.0496941	0.0356445	DKK1/SFRP2	2
BP	GO:0010642	negative regulation of platelet-derived growth factor receptor signaling pathway	2/227	12/18723	0.00891593	0.0496941	0.0356445	APOD/ADIPOQ	2
BP	GO:0030157	pancreatic juice secretion	2/227	12/18723	0.00891593	0.0496941	0.0356445	NPR3/SCT	2
BP	GO:0034392	negative regulation of smooth muscle cell apoptotic process	2/227	12/18723	0.00891593	0.0496941	0.0356445	IGF1/APOH	2
BP	GO:0035933	glucocorticoid secretion	2/227	12/18723	0.00891593	0.0496941	0.0356445	TAC1/POMC	2
BP	GO:0048934	peripheral nervous system neuron differentiation	2/227	12/18723	0.00891593	0.0496941	0.0356445	HOXD10/NEFH	2
BP	GO:0048935	peripheral nervous system neuron development	2/227	12/18723	0.00891593	0.0496941	0.0356445	HOXD10/NEFH	2
BP	GO:0060394	negative regulation of pathway-restricted SMAD protein phosphorylation	2/227	12/18723	0.00891593	0.0496941	0.0356445	DKK1/NOG	2
BP	GO:0060442	branching involved in prostate gland morphogenesis	2/227	12/18723	0.00891593	0.0496941	0.0356445	SFRP1/HOXD13	2
BP	GO:0061051	positive regulation of cell growth involved in cardiac muscle cell development	2/227	12/18723	0.00891593	0.0496941	0.0356445	HAMP/IGF1	2
BP	GO:0061052	negative regulation of cell growth involved in cardiac muscle cell development	2/227	12/18723	0.00891593	0.0496941	0.0356445	PI16/RGS4	2
BP	GO:0061430	bone trabecula morphogenesis	2/227	12/18723	0.00891593	0.0496941	0.0356445	WNT10B/SFRP1	2
BP	GO:0070586	cell-cell adhesion involved in gastrulation	2/227	12/18723	0.00891593	0.0496941	0.0356445	APOA1/ADIPOQ	2
BP	GO:0090385	phagosome-lysosome fusion	2/227	12/18723	0.00891593	0.0496941	0.0356445	PLA2G5/RAB39A	2
BP	GO:0032231	regulation of actin filament bundle assembly	5/227	105/18723	0.00908355	0.0505418	0.0362525	TAC1/MYOC/SERPINF2/APOA1/SFRP1	5
BP	GO:0044403	biological process involved in symbiotic interaction	9/227	290/18723	0.0091083	0.050593	0.0362892	AZU1/ELANE/CLDN9/EFNB3/FCN1/F2/AGTR1/CLDN6/CTSG	9
BP	GO:0016331	morphogenesis of embryonic epithelium	6/227	147/18723	0.00912811	0.0506167	0.0363062	SFRP2/SALL4/NOG/SFRP1/GDNF/CTHRC1	6
BP	GO:0050731	positive regulation of peptidyl-tyrosine phosphorylation	7/227	193/18723	0.00932988	0.0514696	0.0369179	RELN/CRLF1/IGF1/IGF2/IL6/THBS4/ADIPOQ	7
BP	GO:0001580	detection of chemical stimulus involved in sensory perception of bitter taste	3/227	36/18723	0.00935306	0.0514696	0.0369179	CST2/CST1/CST4	3
BP	GO:0002691	regulation of cellular extravasation	3/227	36/18723	0.00935306	0.0514696	0.0369179	XG/ELANE/CCL21	3
BP	GO:0070873	regulation of glycogen metabolic process	3/227	36/18723	0.00935306	0.0514696	0.0369179	IGF1/POMC/IGF2	3
BP	GO:0032970	regulation of actin filament-based process	11/227	397/18723	0.00936098	0.0514696	0.0369179	RND2/CCL26/ALOX15/TAC1/TMSB15A/MYOC/SERPINF2/CCL21/APOA1/SFRP1/RGS4	11
BP	GO:0035148	tube formation	6/227	148/18723	0.00942024	0.0515643	0.0369859	SFRP2/SALL4/NOG/SFRP1/GDNF/CTHRC1	6
BP	GO:0002793	positive regulation of peptide secretion	5/227	106/18723	0.00944158	0.0515643	0.0369859	RBP4/FGG/GRP/SCT/FGB	5
BP	GO:0030038	contractile actin filament bundle assembly	5/227	106/18723	0.00944158	0.0515643	0.0369859	TAC1/MYOC/SERPINF2/APOA1/SFRP1	5
BP	GO:0043149	stress fiber assembly	5/227	106/18723	0.00944158	0.0515643	0.0369859	TAC1/MYOC/SERPINF2/APOA1/SFRP1	5
BP	GO:0051341	regulation of oxidoreductase activity	5/227	107/18723	0.00980921	0.0534607	0.0383461	H19/NPR3/AGTR1/HP/GDNF	5
BP	GO:0010611	regulation of cardiac muscle hypertrophy	4/227	69/18723	0.00983808	0.0534607	0.0383461	PI16/HAMP/IGF1/RGS4	4
BP	GO:0060193	positive regulation of lipase activity	4/227	69/18723	0.00983808	0.0534607	0.0383461	PLA2G5/APOH/AGTR1/APOA1	4
BP	GO:0006898	receptor-mediated endocytosis	8/227	244/18723	0.0100134	0.0540843	0.0387934	DKK1/SFRP4/CCL19/TF/APOC3/CCL21/ADIPOQ/SNAP25	8
BP	GO:0001990	regulation of systemic arterial blood pressure by hormone	3/227	37/18723	0.0100887	0.0540843	0.0387934	AGTR1/SERPINF2/CTSG	3
BP	GO:0040036	regulation of fibroblast growth factor receptor signaling pathway	3/227	37/18723	0.0100887	0.0540843	0.0387934	SHISA2/NGFR/NOG	3
BP	GO:0051954	positive regulation of amine transport	3/227	37/18723	0.0100887	0.0540843	0.0387934	VIP/CARTPT/GDNF	3
BP	GO:0071542	dopaminergic neuron differentiation	3/227	37/18723	0.0100887	0.0540843	0.0387934	DKK1/SFRP2/SFRP1	3
BP	GO:0090218	positive regulation of lipid kinase activity	3/227	37/18723	0.0100887	0.0540843	0.0387934	CCL19/F2/CCL21	3
BP	GO:0001763	morphogenesis of a branching structure	7/227	196/18723	0.0101024	0.0540843	0.0387934	SFRP2/GPC3/LAMA1/NOG/SFRP1/GDNF/HOXD13	7
BP	GO:0006006	glucose metabolic process	7/227	196/18723	0.0101024	0.0540843	0.0387934	RBP4/APOD/IGF1/POMC/IGF2/GPT/ADIPOQ	7
BP	GO:0022408	negative regulation of cell-cell adhesion	7/227	196/18723	0.0101024	0.0540843	0.0387934	PLA2G2D/LGALS9C/FGG/CCL21/APOA1/ADIPOQ/HLA-G	7
BP	GO:0034446	substrate adhesion-dependent cell spreading	5/227	108/18723	0.0101866	0.0544454	0.0390525	FBLN1/FGG/MYOC/APOA1/FGB	5
BP	GO:0070663	regulation of leukocyte proliferation	8/227	245/18723	0.0102467	0.0546771	0.0392187	PLA2G2D/LGALS9C/TAC1/CCL19/IGF1/IGF2/IL6/HLA-G	8
BP	GO:0048592	eye morphogenesis	6/227	151/18723	0.0103367	0.055058	0.0394919	TENM3/MFAP5/RBP4/EFEMP1/MFAP2/COL8A1	6
BP	GO:0001768	establishment of T cell polarity	2/227	13/18723	0.0104534	0.055058	0.0394919	CCL19/CCL21	2
BP	GO:0018206	peptidyl-methionine modification	2/227	13/18723	0.0104534	0.055058	0.0394919	APOA2/APOA1	2
BP	GO:0033689	negative regulation of osteoblast proliferation	2/227	13/18723	0.0104534	0.055058	0.0394919	TNN/SFRP1	2
BP	GO:0042659	regulation of cell fate specification	2/227	13/18723	0.0104534	0.055058	0.0394919	DKK1/SFRP2	2
BP	GO:0061469	regulation of type B pancreatic cell proliferation	2/227	13/18723	0.0104534	0.055058	0.0394919	PTPRN/SFRP1	2
BP	GO:0072672	neutrophil extravasation	2/227	13/18723	0.0104534	0.055058	0.0394919	XG/PRTN3	2
BP	GO:1900121	negative regulation of receptor binding	2/227	13/18723	0.0104534	0.055058	0.0394919	NOG/ADIPOQ	2
BP	GO:0003007	heart morphogenesis	8/227	246/18723	0.0104841	0.0551302	0.0395436	DKK1/SFRP2/RBP4/ANKRD1/NPY1R/CPE/NOG/COL2A1	8
BP	GO:0042742	defense response to bacterium	10/227	350/18723	0.0106148	0.0557276	0.0399721	AZU1/ELANE/HAMP/F2/TF/IL6/HP/FGB/CTSG/MPO	10
BP	GO:0008344	adult locomotory behavior	4/227	71/18723	0.0108528	0.056544	0.0405577	UCHL1/HOXD10/EFNB3/GDNF	4
BP	GO:0033555	multicellular organismal response to stress	4/227	71/18723	0.0108528	0.056544	0.0405577	RELN/TACR1/TAC1/THBS4	4
BP	GO:0010719	negative regulation of epithelial to mesenchymal transition	3/227	38/18723	0.0108571	0.056544	0.0405577	SFRP2/NOG/SFRP1	3
BP	GO:0032941	secretion by tissue	3/227	38/18723	0.0108571	0.056544	0.0405577	TAC1/NPR3/SCT	3
BP	GO:2000279	negative regulation of DNA biosynthetic process	3/227	38/18723	0.0108571	0.056544	0.0405577	ANKRD1/ADIPOQ/NPPC	3
BP	GO:0042098	T cell proliferation	7/227	199/18723	0.0109205	0.0566831	0.0406575	PLA2G2D/LGALS9C/CCL19/IGF1/IGF2/IL6/HLA-G	7
BP	GO:0003014	renal system process	5/227	110/18723	0.0109709	0.0566831	0.0406575	TAC1/NPR3/AGTR1/SERPINF2/ADIPOQ	5
BP	GO:0032611	interleukin-1 beta production	5/227	110/18723	0.0109709	0.0566831	0.0406575	AZU1/CCL19/IGF1/IL6/APOA1	5
BP	GO:0032651	regulation of interleukin-1 beta production	5/227	110/18723	0.0109709	0.0566831	0.0406575	AZU1/CCL19/IGF1/IL6/APOA1	5
BP	GO:1905954	positive regulation of lipid localization	5/227	110/18723	0.0109709	0.0566831	0.0406575	RETN/TAC1/APOA1/APOB/ADIPOQ	5
BP	GO:0031346	positive regulation of cell projection organization	10/227	353/18723	0.0112201	0.0577896	0.0414512	RND2/RELN/TENM3/PALM/NGF/SERPINF1/CCL19/ANKRD1/CCL21/STMN2	10
BP	GO:0045926	negative regulation of growth	8/227	249/18723	0.0112206	0.0577896	0.0414512	SFRP2/PI16/RBP4/GNG4/GPC3/NOG/SFRP1/RGS4	8
BP	GO:0090288	negative regulation of cellular response to growth factor stimulus	5/227	111/18723	0.0113781	0.0579917	0.0415961	SFRP2/SHISA2/NGFR/NOG/SFRP1	5
BP	GO:0002534	cytokine production involved in inflammatory response	4/227	72/18723	0.0113845	0.0579917	0.0415961	APOD/H19/F2/IL6	4
BP	GO:0014743	regulation of muscle hypertrophy	4/227	72/18723	0.0113845	0.0579917	0.0415961	PI16/HAMP/IGF1/RGS4	4
BP	GO:0033627	cell adhesion mediated by integrin	4/227	72/18723	0.0113845	0.0579917	0.0415961	SFRP2/CCL21/CYP1B1/ITGBL1	4
BP	GO:0051057	positive regulation of small GTPase mediated signal transduction	4/227	72/18723	0.0113845	0.0579917	0.0415961	RELN/NGF/IGF1/APOA1	4
BP	GO:1900015	regulation of cytokine production involved in inflammatory response	4/227	72/18723	0.0113845	0.0579917	0.0415961	APOD/H19/F2/IL6	4
BP	GO:1903036	positive regulation of response to wounding	4/227	72/18723	0.0113845	0.0579917	0.0415961	F2/APOH/SERPINF2/F7	4
BP	GO:0042063	gliogenesis	9/227	301/18723	0.0114273	0.0581185	0.0416871	RELN/AZU1/F2/MXRA8/NOG/MYOC/IL6/GAP43/CDH2	9
BP	GO:0072001	renal system development	9/227	302/18723	0.0116582	0.0590177	0.0423321	CRLF1/SERPINF1/RBP4/GPC3/NOG/AGTR1/SFRP1/GDNF/ADIPOQ	9
BP	GO:0045823	positive regulation of heart contraction	3/227	39/18723	0.0116585	0.0590177	0.0423321	HRC/ADRA1B/RGS4	3
BP	GO:0046326	positive regulation of glucose import	3/227	39/18723	0.0116585	0.0590177	0.0423321	GPC3/IGF1/ADIPOQ	3
BP	GO:0001676	long-chain fatty acid metabolic process	5/227	112/18723	0.0117955	0.0596188	0.0427632	ALOX15/ELOVL2/PTGIS/CYP1B1/GLYATL2	5
BP	GO:0001819	positive regulation of cytokine production	12/227	467/18723	0.0118851	0.0599424	0.0429953	APOA2/AZU1/ELANE/H19/CCL19/FCN1/C1QTNF4/SERPINF2/IL6/ADIPOQ/CYP1B1/HLA-G	12
BP	GO:0072089	stem cell proliferation	4/227	73/18723	0.0119327	0.0599424	0.0429953	SFRP2/FBLN1/THPO/WNT10B	4
BP	GO:0090257	regulation of muscle system process	8/227	252/18723	0.0119947	0.0599424	0.0429953	HRC/PI16/TACR1/HAMP/ADRA1B/IGF1/TNNC2/RGS4	8
BP	GO:0001818	negative regulation of cytokine production	10/227	357/18723	0.0120674	0.0599424	0.0429953	APOA2/ELANE/LGALS9C/APOD/IGF1/F2/POMC/IL6/APOA1/ADIPOQ	10
BP	GO:0001767	establishment of lymphocyte polarity	2/227	14/18723	0.012099	0.0599424	0.0429953	CCL19/CCL21	2
BP	GO:0001771	immunological synapse formation	2/227	14/18723	0.012099	0.0599424	0.0429953	CCL19/CCL21	2
BP	GO:0003214	cardiac left ventricle morphogenesis	2/227	14/18723	0.012099	0.0599424	0.0429953	SFRP2/CPE	2
BP	GO:0010896	regulation of triglyceride catabolic process	2/227	14/18723	0.012099	0.0599424	0.0429953	APOC3/APOA1	2
BP	GO:0018158	protein oxidation	2/227	14/18723	0.012099	0.0599424	0.0429953	APOA2/APOA1	2
BP	GO:0031115	negative regulation of microtubule polymerization	2/227	14/18723	0.012099	0.0599424	0.0429953	TUBB4A/STMN2	2
BP	GO:0032966	negative regulation of collagen biosynthetic process	2/227	14/18723	0.012099	0.0599424	0.0429953	IL6/NPPC	2
BP	GO:0050930	induction of positive chemotaxis	2/227	14/18723	0.012099	0.0599424	0.0429953	AZU1/SCG2	2
BP	GO:0072498	embryonic skeletal joint development	2/227	14/18723	0.012099	0.0599424	0.0429953	NOG/COL2A1	2
BP	GO:0051017	actin filament bundle assembly	6/227	157/18723	0.0123565	0.0611254	0.0438438	ESPNL/TAC1/MYOC/SERPINF2/APOA1/SFRP1	6
BP	GO:0010543	regulation of platelet activation	3/227	40/18723	0.0124931	0.0614498	0.0440765	FGG/F2/IL6	3
BP	GO:1904994	regulation of leukocyte adhesion to vascular endothelial cell	3/227	40/18723	0.0124931	0.0614498	0.0440765	ELANE/IL6/CCL21	3
BP	GO:0046470	phosphatidylcholine metabolic process	4/227	74/18723	0.0124976	0.0614498	0.0440765	APOA2/PLA2G5/PLA2G2D/APOA1	4
BP	GO:0048844	artery morphogenesis	4/227	74/18723	0.0124976	0.0614498	0.0440765	FKBP10/COMP/NOG/APOB	4
BP	GO:0043547	positive regulation of GTPase activity	8/227	255/18723	0.0128075	0.0628784	0.0451012	CCL26/CCL3L3/PRTN3/CCL19/CCL7/CCL21/SFRP1/RGS4	8
BP	GO:0045913	positive regulation of carbohydrate metabolic process	4/227	75/18723	0.0130793	0.0639621	0.0458786	PTH1R/IGF1/IGF2/GPT	4
BP	GO:0090092	regulation of transmembrane receptor protein serine/threonine kinase signaling pathway	8/227	256/18723	0.0130872	0.0639621	0.0458786	DKK1/SFRP2/SFRP4/GPC3/NOG/SFRP1/PEG10/CILP	8
BP	GO:1903522	regulation of blood circulation	8/227	256/18723	0.0130872	0.0639621	0.0458786	HRC/TAC1/ADRA1B/FGG/AGTR1/SMTNL2/RGS4/FGB	8
BP	GO:0042471	ear morphogenesis	5/227	115/18723	0.01311	0.0639775	0.0458896	NKX3-2/NOG/DLX5/CTHRC1/COL2A1	5
BP	GO:0010907	positive regulation of glucose metabolic process	3/227	41/18723	0.013361	0.0649105	0.0465588	IGF1/IGF2/GPT	3
BP	GO:0050913	sensory perception of bitter taste	3/227	41/18723	0.013361	0.0649105	0.0465588	CST2/CST1/CST4	3
BP	GO:1903524	positive regulation of blood circulation	3/227	41/18723	0.013361	0.0649105	0.0465588	HRC/ADRA1B/RGS4	3
BP	GO:0042593	glucose homeostasis	8/227	258/18723	0.01366	0.0659082	0.0472744	CARTPT/NGFR/SERPINF1/RBP4/POMC/IL6/PTPRN/ADIPOQ	8
BP	GO:0002573	myeloid leukocyte differentiation	7/227	208/18723	0.0136635	0.0659082	0.0472744	CARTPT/PRTN3/CCL19/GPC3/TF/SFRP1/ADIPOQ	7
BP	GO:0061572	actin filament bundle organization	6/227	161/18723	0.0138481	0.0659082	0.0472744	ESPNL/TAC1/MYOC/SERPINF2/APOA1/SFRP1	6
BP	GO:0002468	dendritic cell antigen processing and presentation	2/227	15/18723	0.0138498	0.0659082	0.0472744	CCL19/CCL21	2
BP	GO:0010713	negative regulation of collagen metabolic process	2/227	15/18723	0.0138498	0.0659082	0.0472744	IL6/NPPC	2
BP	GO:0032488	Cdc42 protein signal transduction	2/227	15/18723	0.0138498	0.0659082	0.0472744	APOC3/APOA1	2
BP	GO:0034380	high-density lipoprotein particle assembly	2/227	15/18723	0.0138498	0.0659082	0.0472744	APOA2/APOA1	2
BP	GO:0035358	regulation of peroxisome proliferator activated receptor signaling pathway	2/227	15/18723	0.0138498	0.0659082	0.0472744	ALOX15/PTGIS	2
BP	GO:0043508	negative regulation of JUN kinase activity	2/227	15/18723	0.0138498	0.0659082	0.0472744	SFRP2/SFRP1	2
BP	GO:0045725	positive regulation of glycogen biosynthetic process	2/227	15/18723	0.0138498	0.0659082	0.0472744	IGF1/IGF2	2
BP	GO:0048569	post-embryonic animal organ development	2/227	15/18723	0.0138498	0.0659082	0.0472744	EFEMP1/MFAP2	2
BP	GO:0048712	negative regulation of astrocyte differentiation	2/227	15/18723	0.0138498	0.0659082	0.0472744	F2/NOG	2
BP	GO:0060026	convergent extension	2/227	15/18723	0.0138498	0.0659082	0.0472744	SFRP2/SFRP1	2
BP	GO:0060456	positive regulation of digestive system process	2/227	15/18723	0.0138498	0.0659082	0.0472744	TAC1/SCT	2
BP	GO:0033500	carbohydrate homeostasis	8/227	259/18723	0.0139531	0.0663029	0.0475576	CARTPT/NGFR/SERPINF1/RBP4/POMC/IL6/PTPRN/ADIPOQ	8
BP	GO:0050912	detection of chemical stimulus involved in sensory perception of taste	3/227	42/18723	0.0142625	0.0676741	0.0485411	CST2/CST1/CST4	3
BP	GO:0031016	pancreas development	4/227	77/18723	0.0142939	0.0677241	0.048577	NKX3-2/IGF2/IL6/CDH2	4
BP	GO:0007623	circadian rhythm	7/227	210/18723	0.0143345	0.0678182	0.0486444	ADCY1/CARTPT/NGFR/F7/PDE6B/HS3ST2/ADIPOQ	7
BP	GO:0022612	gland morphogenesis	5/227	118/18723	0.01452	0.0684965	0.049131	LAMA1/NOG/IL6/SFRP1/HOXD13	5
BP	GO:0071346	cellular response to interferon-gamma	5/227	118/18723	0.01452	0.0684965	0.049131	CCL26/CCL3L3/CCL19/CCL7/CCL21	5
CC	GO:0062023	collagen-containing extracellular matrix	39/237	425/19550	3.75234e-23	1.0469e-20	8.72913e-21	SFRP2/OGN/FBLN1/MFAP5/ELANE/PRELP/SERPINF1/PRTN3/COL10A1/PRG4/EFEMP1/FGG/GPC3/FCN1/F2/APOH/LAMA1/TNN/COMP/MYOC/APOC3/SERPINF2/F7/MGP/CDH2/SRPX/MFAP2/COL8A1/APOA1/SFRP1/OMD/THBS4/CTHRC1/ADIPOQ/FGB/COL2A1/CTSG/CILP/COL26A1	39
CC	GO:0031983	vesicle lumen	22/237	327/19550	9.0172e-11	1.2579e-08	1.04884e-08	PCSK1/RETN/AZU1/ELANE/TTR/PRTN3/FGG/IGF1/FCN1/POMC/APOH/IGF2/GRP/TF/ISLR/SERPINF2/HP/APOA1/APOB/FGB/CTSG/MPO	22
CC	GO:0005788	endoplasmic reticulum lumen	21/237	313/19550	2.58922e-10	2.40798e-08	2.00778e-08	HRC/APOA2/BCHE/COL10A1/PROC/FGG/GPC3/F2/FKBP10/MXRA8/TF/IL6/F7/IGFBP1/SCG2/CDH2/COL8A1/APOA1/APOB/COL2A1/COL26A1	21
CC	GO:0034774	secretory granule lumen	21/237	322/19550	4.3496e-10	2.87386e-08	2.39624e-08	PCSK1/RETN/AZU1/ELANE/TTR/PRTN3/FGG/IGF1/FCN1/POMC/APOH/IGF2/GRP/TF/ISLR/SERPINF2/HP/APOA1/FGB/CTSG/MPO	21
CC	GO:0060205	cytoplasmic vesicle lumen	21/237	325/19550	5.15028e-10	2.87386e-08	2.39624e-08	PCSK1/RETN/AZU1/ELANE/TTR/PRTN3/FGG/IGF1/FCN1/POMC/APOH/IGF2/GRP/TF/ISLR/SERPINF2/HP/APOA1/FGB/CTSG/MPO	21
CC	GO:0042627	chylomicron	5/237	13/19550	2.98441e-07	1.38775e-05	1.15711e-05	APOA2/APOH/APOC3/APOA1/APOB	5
CC	GO:0005796	Golgi lumen	10/237	104/19550	5.46515e-07	2.17825e-05	1.81624e-05	OGN/NGF/PRELP/PROC/GPC3/F2/MUC5AC/F7/OMD/MUC6	10
CC	GO:0005775	vacuolar lumen	12/237	174/19550	1.47553e-06	5.14593e-05	4.2907e-05	OGN/RETN/AZU1/ELANE/PRELP/TTR/PRTN3/GPC3/APOB/OMD/CTSG/MPO	12
CC	GO:0034361	very-low-density lipoprotein particle	5/237	20/19550	3.35416e-06	9.35811e-05	7.80284e-05	APOA2/APOH/APOC3/APOA1/APOB	5
CC	GO:0034385	triglyceride-rich plasma lipoprotein particle	5/237	20/19550	3.35416e-06	9.35811e-05	7.80284e-05	APOA2/APOH/APOC3/APOA1/APOB	5
CC	GO:0034364	high-density lipoprotein particle	5/237	27/19550	1.62963e-05	0.000413334	0.00034464	APOA2/APOH/APOC3/APOA1/APOB	5
CC	GO:0034358	plasma lipoprotein particle	5/237	36/19550	6.9628e-05	0.00148256	0.00123617	APOA2/APOH/APOC3/APOA1/APOB	5
CC	GO:1990777	lipoprotein particle	5/237	36/19550	6.9628e-05	0.00148256	0.00123617	APOA2/APOH/APOC3/APOA1/APOB	5
CC	GO:0072562	blood microparticle	9/237	146/19550	7.43938e-05	0.00148256	0.00123617	APOA2/BCHE/FGG/F2/TF/SERPINF2/HP/APOA1/FGB	9
CC	GO:0005581	collagen trimer	7/237	87/19550	9.03029e-05	0.00167963	0.00140049	COL10A1/FCN1/COL8A1/CTHRC1/ADIPOQ/COL2A1/COL26A1	7
CC	GO:0032994	protein-lipid complex	5/237	39/19550	0.000103239	0.00180023	0.00150104	APOA2/APOH/APOC3/APOA1/APOB	5
CC	GO:0035578	azurophil granule lumen	7/237	91/19550	0.000120065	0.00197048	0.001643	RETN/AZU1/ELANE/TTR/PRTN3/CTSG/MPO	7
CC	GO:0071682	endocytic vesicle lumen	4/237	23/19550	0.00015555	0.00235445	0.00196315	HP/APOA1/APOB/MPO	4
CC	GO:0031093	platelet alpha granule lumen	6/237	67/19550	0.000160339	0.00235445	0.00196315	FGG/IGF1/IGF2/ISLR/SERPINF2/FGB	6
CC	GO:0044306	neuron projection terminus	8/237	141/19550	0.000328914	0.00458834	0.00382578	CALB2/UNC13A/UCHL1/SYT4/NTS/TNN/PTPRN/SCGN	8
CC	GO:0031091	platelet alpha granule	6/237	91/19550	0.00084153	0.0111803	0.00932221	FGG/IGF1/IGF2/ISLR/SERPINF2/FGB	6
CC	GO:0150034	distal axon	11/237	294/19550	0.000964776	0.0122351	0.0102017	CALB2/UNC13A/NGFR/IGF2BP1/NTS/TNN/PTPRN/GAP43/SCGN/SNAP25/STMN2	11
CC	GO:0031527	filopodium membrane	3/237	17/19550	0.00105495	0.012797	0.0106702	PALM/GAP43/HLA-G	3
CC	GO:0005604	basement membrane	6/237	96/19550	0.00111323	0.0129413	0.0107905	FBLN1/SERPINF1/LAMA1/COL8A1/THBS4/COL2A1	6
CC	GO:0019897	extrinsic component of plasma membrane	8/237	174/19550	0.00130901	0.0146085	0.0121807	ALOX15/CDH19/GNG13/GNG4/FCN1/TF/CDH2/SNAP25	8
CC	GO:0016327	apicolateral plasma membrane	3/237	21/19550	0.00199088	0.0213637	0.0178132	PALM/CDH2/CLDN6	3
CC	GO:0005766	primary lysosome	7/237	155/19550	0.00287383	0.0286356	0.0238765	RETN/AZU1/ELANE/TTR/PRTN3/CTSG/MPO	7
CC	GO:0042582	azurophil granule	7/237	155/19550	0.00287383	0.0286356	0.0238765	RETN/AZU1/ELANE/TTR/PRTN3/CTSG/MPO	7
CC	GO:0043679	axon terminus	6/237	122/19550	0.00374455	0.0360251	0.0300379	CALB2/UNC13A/NTS/TNN/PTPRN/SCGN	6
CC	GO:0043195	terminal bouton	4/237	55/19550	0.0044266	0.0411674	0.0343255	CALB2/UNC13A/TNN/SCGN	4
CC	GO:0030133	transport vesicle	12/237	412/19550	0.00462765	0.0416489	0.034727	PCSK1/NGF/UNC13A/SYT4/IGF1/NTS/CPE/PTPRN/SNCAIP/SCGN/SNAP25/HLA-G	12
CC	GO:0043202	lysosomal lumen	5/237	97/19550	0.00655451	0.0571471	0.0476495	OGN/PRELP/GPC3/APOB/OMD	5
MF	GO:0005201	extracellular matrix structural constituent	22/223	172/18368	1.68843e-16	5.97703e-14	5.08305e-14	OGN/FBLN1/MFAP5/PRELP/TFPI2/COL10A1/PRG4/EFEMP1/FGG/LAMA1/COMP/MUC5AC/MGP/SRPX/MFAP2/COL8A1/MUC6/CTHRC1/ADIPOQ/FGB/COL2A1/CILP	22
MF	GO:0048018	receptor ligand activity	33/223	487/18368	9.23304e-16	1.63425e-13	1.38982e-13	VIP/CRLF1/DKK1/SFRP2/OGN/CCL26/CCL3L3/RETN/NGF/CARTPT/TTR/HAMP/THPO/EFEMP1/CCL19/IGF1/CCL7/NTS/F2/POMC/WNT10B/IGF2/GRP/C1QTNF4/SCT/IL6/SCG2/CCL21/APOA1/GDNF/THBS4/ADIPOQ/NPPC	33
MF	GO:0030546	signaling receptor activator activity	33/223	495/18368	1.48252e-15	1.74937e-13	1.48772e-13	VIP/CRLF1/DKK1/SFRP2/OGN/CCL26/CCL3L3/RETN/NGF/CARTPT/TTR/HAMP/THPO/EFEMP1/CCL19/IGF1/CCL7/NTS/F2/POMC/WNT10B/IGF2/GRP/C1QTNF4/SCT/IL6/SCG2/CCL21/APOA1/GDNF/THBS4/ADIPOQ/NPPC	33
MF	GO:0008201	heparin binding	16/223	166/18368	1.96085e-10	1.73535e-08	1.4758e-08	AZU1/ELANE/RSPO4/PLA2G2D/PRELP/NELL2/CCL7/F2/APOH/COMP/SFRP1/APOB/CCN5/THBS4/CTSG/MPO	16
MF	GO:0005179	hormone activity	14/223	122/18368	2.70081e-10	1.91217e-08	1.62617e-08	VIP/RETN/CARTPT/TTR/HAMP/THPO/IGF1/NTS/POMC/IGF2/GRP/SCT/ADIPOQ/NPPC	14
MF	GO:0005539	glycosaminoglycan binding	17/223	230/18368	3.24523e-09	1.91468e-07	1.62831e-07	AZU1/ELANE/RSPO4/PLA2G2D/PRELP/NELL2/CCL7/F2/APOH/COMP/EPYC/SFRP1/APOB/CCN5/THBS4/CTSG/MPO	17
MF	GO:0001664	G protein-coupled receptor binding	18/223	295/18368	2.24496e-08	1.13531e-06	9.655e-07	PALM/CCL26/CCL3L3/UCHL1/TAC1/CCL19/CCL7/NTS/FCN1/POMC/WNT10B/PTCH2/SCT/MYOC/AGTR1/CCL21/SFRP1/CTHRC1	18
MF	GO:1901681	sulfur compound binding	17/223	265/18368	2.69183e-08	1.19114e-06	1.01298e-06	AZU1/ELANE/RSPO4/PLA2G2D/PRELP/NELL2/SOAT2/CCL7/F2/APOH/COMP/SFRP1/APOB/CCN5/THBS4/CTSG/MPO	17
MF	GO:0061134	peptidase regulator activity	14/223	230/18368	8.85168e-07	3.19373e-05	2.71605e-05	SFRP2/NGF/FBLN1/CST6/PI16/PCSK1N/SERPINF1/TFPI2/PI15/CST2/GPC3/CST1/SERPINF2/CST4	14
MF	GO:0070325	lipoprotein particle receptor binding	6/223	28/18368	9.02184e-07	3.19373e-05	2.71605e-05	RELN/DKK1/APOA2/APOC3/APOA1/APOB	6
MF	GO:0017147	Wnt-protein binding	6/223	30/18368	1.39337e-06	4.48411e-05	3.81343e-05	SFRP2/WIF1/APCDD1L/SFRP4/SFRP1/CTHRC1	6
MF	GO:0030414	peptidase inhibitor activity	12/223	187/18368	3.14449e-06	9.27625e-05	7.88881e-05	NGF/CST6/PI16/PCSK1N/SERPINF1/TFPI2/PI15/CST2/GPC3/CST1/SERPINF2/CST4	12
MF	GO:0008083	growth factor activity	11/223	162/18368	4.73811e-06	0.000129022	0.000109725	DKK1/OGN/NGF/THPO/EFEMP1/IGF1/F2/IGF2/IL6/GDNF/THBS4	11
MF	GO:0005125	cytokine activity	12/223	235/18368	3.15848e-05	0.000798645	0.000679193	CRLF1/CCL26/CCL3L3/THPO/CCL19/CCL7/WNT10B/C1QTNF4/IL6/SCG2/CCL21/ADIPOQ	12
MF	GO:0005178	integrin binding	9/223	144/18368	6.71746e-05	0.00158532	0.00134821	SFRP2/FBLN1/IGF1/TNN/IGF2/COMP/CCN5/THBS4/ITGBL1	9
MF	GO:0008236	serine-type peptidase activity	10/223	191/18368	0.000117825	0.00260689	0.00221698	RELN/PCSK1/AZU1/ELANE/PRTN3/PROC/F2/F7/HP/CTSG	10
MF	GO:0061135	endopeptidase regulator activity	10/223	194/18368	0.000133931	0.00274736	0.00233644	SFRP2/NGF/CST6/PCSK1N/SERPINF1/TFPI2/CST2/CST1/SERPINF2/CST4	10
MF	GO:0017171	serine hydrolase activity	10/223	195/18368	0.000139696	0.00274736	0.00233644	RELN/PCSK1/AZU1/ELANE/PRTN3/PROC/F2/F7/HP/CTSG	10
MF	GO:0004252	serine-type endopeptidase activity	9/223	174/18368	0.000282112	0.00499688	0.0042495	PCSK1/AZU1/ELANE/PRTN3/PROC/F2/F7/HP/CTSG	9
MF	GO:0048020	CCR chemokine receptor binding	5/223	48/18368	0.00028231	0.00499688	0.0042495	CCL26/CCL3L3/CCL19/CCL7/CCL21	5
MF	GO:0008009	chemokine activity	5/223	49/18368	0.000311314	0.00524786	0.00446294	CCL26/CCL3L3/CCL19/CCL7/CCL21	5
MF	GO:0015485	cholesterol binding	5/223	50/18368	0.00034252	0.00530112	0.00450824	APOA2/APOD/SOAT2/APOC3/APOA1	5
MF	GO:0001968	fibronectin binding	4/223	28/18368	0.000344423	0.00530112	0.00450824	SFRP2/FBLN1/MYOC/IGFBP6	4
MF	GO:0004866	endopeptidase inhibitor activity	9/223	180/18368	0.000362154	0.00534178	0.00454281	NGF/CST6/PCSK1N/SERPINF1/TFPI2/CST2/CST1/SERPINF2/CST4	9
MF	GO:0005184	neuropeptide hormone activity	4/223	30/18368	0.000452321	0.00640487	0.0054469	VIP/CARTPT/NTS/GRP	4
MF	GO:0043178	alcohol binding	6/223	89/18368	0.000752163	0.010241	0.00870925	APOA2/RBP4/APOD/SOAT2/APOC3/APOA1	6
MF	GO:0032934	sterol binding	5/223	60/18368	0.00080036	0.0104936	0.0089241	APOA2/APOD/SOAT2/APOC3/APOA1	5
MF	GO:0043394	proteoglycan binding	4/223	36/18368	0.000918446	0.0116118	0.00987502	AZU1/PLA2G2D/COMP/COL2A1	4
MF	GO:0005109	frizzled binding	4/223	37/18368	0.00102007	0.0124518	0.0105894	WNT10B/MYOC/SFRP1/CTHRC1	4
MF	GO:0043395	heparan sulfate proteoglycan binding	3/223	17/18368	0.0010587	0.0124927	0.0106242	AZU1/PLA2G2D/COMP	3
MF	GO:0055102	lipase inhibitor activity	3/223	18/18368	0.00125912	0.0143783	0.0122278	APOA2/APOC3/APOA1	3
MF	GO:0042379	chemokine receptor binding	5/223	72/18368	0.00182322	0.0201693	0.0171526	CCL26/CCL3L3/CCL19/CCL7/CCL21	5
MF	GO:0017075	syntaxin-1 binding	3/223	22/18368	0.00229281	0.0231901	0.0197216	UNC13A/SYT4/SNAP25	3
MF	GO:0030021	extracellular matrix structural constituent conferring compression resistance	3/223	22/18368	0.00229281	0.0231901	0.0197216	OGN/PRELP/PRG4	3
MF	GO:0120020	cholesterol transfer activity	3/223	22/18368	0.00229281	0.0231901	0.0197216	APOA2/APOA1/APOB	3
MF	GO:0004175	endopeptidase activity	13/223	430/18368	0.00237852	0.0233887	0.0198905	PCSK1/AZU1/UCHL1/ELANE/PAPPA2/PRTN3/PROC/F2/F7/HP/SFRP1/CTSG/ECEL1	13
MF	GO:0120015	sterol transfer activity	3/223	23/18368	0.0026133	0.0250029	0.0212632	APOA2/APOA1/APOB	3
MF	GO:0004869	cysteine-type endopeptidase inhibitor activity	4/223	56/18368	0.00474186	0.0441742	0.0375671	CST6/CST2/CST1/CST4	4
MF	GO:0005520	insulin-like growth factor binding	3/223	29/18368	0.00511125	0.0463944	0.0394553	IGFBP1/CCN5/IGFBP6	3
